# Supplementary material for: Modular stimuli-responsive hydrogel sealants for early gastrointestinal leak detection and containment
Source: Nat Commun. 2022 Nov 27;13:7311. doi: 10.1038/s41467-022-34272-y (PMC9701692; doi:10.1038/s41467-022-34272-y)
Supplement: Supplementary file 4 — Source Data [file 41467_2022_34272_MOESM4_ESM.xlsx]

## Sheet: Figure 2a
				Average adhesion (J/m^2)	STDEV	Triplicate values per category
			Intestine	91.8992	23.937	112.24	97.9362	65.5216
			Intestine - Backing	12.6636	3.08889	16.219	10.6396	11.1322
			Stomach	228.947	64.4048	301.496	178.516	206.827
			Stomach - Backing	9.31181	4.91523	14.775	7.91221	5.24816
			Colon	134.399	55.9866	198.998	99.9291	104.27
			Colon - Backing	15.1027	3.45874	13.0973	19.0965	13.1142

## Sheet: Figure 2b
			Indicative Stress strain curves
			Sample type:	DL-Patch w mIPN			DL-Patch w/o mIPN			PNAGA mIPN			PNHEA Backing			PAMPS Support
				Strain (%)	Stress (Pa)		Strain (%)	Stress (Pa)		Strain (%)	Stress (Pa)		Strain (%)	Stress (Pa)		Strain (%)	Stress (Pa)
				0	1.41788		0	-1.67022		0	0.44974		0	0.22356		0	1.60025
				1.92499e-06	0.76304		5.25494e-06	-0.65104		-2.27167e-06	0.07247		6.38621e-07	0.97258		3.61531e-06	0.21068
				2.8738e-06	2.00132		2.85555e-06	-1.67803		-3.18398e-06	0.40078		3.73137e-06	-0.07897		1.58863e-06	0.57585
				4.05981e-06	0.47486		5.10897e-07	-0.51634		-1.92499e-06	-0.49441		-4.74404e-07	0.54251		2.1026e-07	2.1184
				0.000728384	5.0143		2.88292e-06	1.11311		0.00126	4.41304		0.0013	3.94778		0.00339	3.85316
				0.31546	3.66949		0.22372	1.15432		0.32493	-0.24573		0.32481	0.75422		0.20194	1.46725
				0.6463	2.79075		0.55129	-0.2713		0.65574	-0.73954		0.65574	-0.55244		0.41377	0.3604
				0.97936	3.37972		0.88417	-0.35499		0.98895	-0.12189		0.98905	-0.15109		0.62709	0.98918
				1.26521	5.60384		1.16999	-1.07729		1.27471	0.25039		1.32232	0.34197		0.84039	1.99167
				1.59844	6.35437		1.50333	-0.69374		1.60801	0.10768		1.60811	0.41157		1.02337	1.89182
				1.88426	5.8874		1.83657	-0.44982		1.89378	1.56333		1.94139	0.4419		1.23676	2.09267
				2.21757	6.94366		2.12236	-0.87808		2.22712	1.70626		2.27469	0.15684		1.45013	2.10027
				2.55087	8.20306		2.45568	-0.5411		2.56034	1.79749		2.56047	0.93424		1.63308	3.80391
				2.83665	7.62162		2.78895	-0.4648		2.84618	1.98068		2.8938	0.80024		1.84645	3.79532
				3.16997	8.72339		3.07484	-0.46522		3.17949	2.0794		3.22704	0.92058		2.05984	3.38097
				3.50324	9.6121		3.408	-0.49958		3.51278	2.35843		3.51282	0.40348		2.24283	4.65698
				3.78907	10.1328		3.74133	-0.2417		3.79855	1.49788		3.84615	0.64819		2.45612	4.94117
				4.12229	10.4723		4.02719	-0.77346		4.13181	2.21973		4.17946	0.74313		2.66951	5.02166
				4.45561	11.2361		4.36044	-0.3818		4.46518	2.78442		4.51266	1.05483		2.85255	4.39915
				4.74142	12.6006		4.69367	-0.48623		4.751	1.88501		4.79852	0.40019		3.06585	4.88276
				5.07473	13.1627		4.97955	-0.26554		5.08416	2.40215		5.13189	0.42239		3.24876	4.4071
				5.40795	13.3676		5.31279	-0.26151		5.41758	3.07011		5.41761	0.71629		3.4622	4.79436
				5.69378	14.2607		5.64612	-0.3627		5.70336	1.75246		5.75085	0.49164		3.67555	5.123
				6.02707	14.8727		5.93195	0.15957		6.03659	2.16766		6.08423	0.49468		3.85848	5.72246
				6.3128	14.4773		6.26511	-0.1156		6.36988	2.72693		6.36999	0.71629		4.0414	5.78797
				6.64617	15.2015		6.55084	0.07817		6.65571	3.14858		6.7033	0.65386		4.22435	5.88541
				6.97945	16.1157		6.83662	-0.22998		6.98896	2.81174		7.03655	0.78532		4.43771	5.83196
				7.26518	17.0295		7.1699	0.19027		7.27468	3.87495		7.32234	0.8426		4.65109	5.86627
				7.5986	17.3648		7.45568	-0.0968		7.56041	3.88099		7.65566	0.9709		4.83405	6.42119
				7.9318	17.6476		7.78896	-0.24935		7.89363	4.23176		7.98895	1.22394		5.04744	6.31631
				8.21754	18.3048		8.07472	0.20029		8.17953	3.75122		8.27474	0.47912		5.26078	6.87696
				8.55098	18.8649		8.40808	0.08228		8.51279	4.02053		8.60808	0.7409		5.44374	7.2001
				8.88421	19.5601		8.74136	-0.09489		8.84606	4.34848		8.94131	0.67291		5.65713	7.14544
				9.16999	19.9056		9.07461	0.11134		9.13191	3.62091		9.22715	0.649		5.87052	7.0824
				9.50329	20.4864		9.36045	0.34398		9.46514	4.02605		9.56041	0.52007		6.08383	7.42806
				9.83654	21.3473		9.69378	0.67581		9.75087	5.47533		9.8937	0.93385		6.26683	7.586
				10.1224	21.3703		10.0269	0.60113		10.0843	5.36668		10.1795	0.52645		6.48024	7.8375
				10.4557	21.9573		10.3128	0.52593		10.4175	5.03234		10.5128	0.77817		6.66318	8.15021
				10.7889	22.4963		10.6462	0.5078		10.7508	5.08224		10.846	1.11302		6.87651	8.36208
				11.0748	23.4366		10.9794	0.83547		11.0367	6.68602		11.1318	0.28431		7.08992	8.6115
				11.4081	23.9218		11.2652	1.2779		11.3699	6.35728		11.4176	1.22302		7.27287	8.27301
				11.7413	24.3422		11.5984	1.10559		11.6556	7.01501		11.7034	0.37205		7.48625	8.55598
				12.0271	25.1096		11.8842	1.14985		11.989	7.63867		12.0366	0.51438		7.69958	8.95991
				12.3604	25.7735		12.2176	1.65833		12.3223	7.57636		12.3223	0.68135		7.88257	8.95656
				12.6937	26.4187		12.5509	1.79773		12.6556	7.92254		12.6556	0.56488		8.09595	9.0067
				12.9796	26.2098		12.8366	1.07256		12.9414	7.46412		12.989	0.4303		8.30933	9.48385
				13.3127	26.7414		13.17	1.56272		13.2746	8.64855		13.2747	1.1714		8.49227	9.17736
				13.6461	27.3609		13.5032	2.1988		13.5604	7.69067		13.6081	1.00019		8.70566	9.5966
				13.932	27.2875		13.7891	1.57214		13.8461	9.61404		13.9413	0.85396		8.91901	9.84023
				14.2652	27.9808		14.1223	1.90979		14.1319	9.39105		14.2271	1.05331		9.102	9.502
				14.5984	28.1751		14.4556	2.58805		14.4652	10.2272		14.5604	1.22877		9.31536	9.86539
				14.8843	28.689		14.7414	2.23966		14.7985	11.3189		14.8937	1.12286		9.52871	10.3761
				15.2175	28.8818		15.0747	2.77119		15.0843	10.4924		15.1795	0.80118		9.7117	9.60619
				15.5509	29.2496		15.4079	2.94362		15.4176	11.1939		15.5128	1.17356		9.92508	10.0931
				15.8367	30.3876		15.6938	2.73627		15.7509	12.4606		15.8461	1.28931		10.1384	10.1583
				16.1699	30.7149		16.0271	3.09674		16.0841	14.3068		16.1319	0.6149		10.3214	10.2601
				16.4556	30.6141		16.3603	3.69281		16.37	14.599		16.4651	0.90242		10.5348	10.1634
				16.7414	30.1721		16.6462	3.75313		16.7033	15.8016		16.7985	1.07124		10.7481	10.5745
				17.0746	30.5865		16.9794	3.88203		16.989	17.8493		17.0843	0.62713		10.9311	10.8041
				17.3605	31.4719		17.3127	4.24457		17.3223	18.7369		17.4175	0.93082		11.1445	10.8643
				17.6937	31.5794		17.5986	5.55902		17.6556	20.5344		17.7509	1.04514		11.3274	11.6931
				17.9795	32.8139		17.9318	5.66325		17.9414	23.0911		18.0367	0.25961		11.5408	11.6592
				18.3128	33.3724		18.2651	5.89826		18.2747	25.9035		18.3699	0.25544		11.7541	11.4592
				18.6461	33.5936		18.551	7.34914		18.6079	28.9872		18.7033	0.82626		11.9371	11.8087
				18.9794	33.4837		18.8842	8.02888		18.8938	31.9929		18.989	0.07269		12.1505	12.1719
				19.2652	34.1189		19.1699	7.26131		19.2271	36.1609		19.3223	0.1575		12.3639	12.6366
				19.5985	34.7229		19.5033	7.68202		19.5604	40.9822		19.608	1.24991		12.5468	12.1153
				19.9317	34.909		19.8366	8.75043		19.8462	43.7796		19.8937	0.54192		12.7602	12.3985
				20.2175	34.3131		20.1223	9.81182		20.1795	49.5545		20.227	1.40521		12.9736	12.6212
				20.5509	34.6844		20.408	12.1087		20.5127	54.9015		20.5129	-0.31799		13.1565	12.0475
				20.8366	35.0879		20.6938	11.2677		20.7986	59.4458		20.8461	0.08973		13.3699	12.2996
				21.17	35.276		21.0271	12.9056		21.1318	64.9751		21.1318	1.04452		13.5832	12.5126
				21.5032	35.5747		21.3605	14.0673		21.4651	71.1613		21.4175	1.02806		13.7662	12.8332
				21.789	36.4579		21.6462	14.346		21.7509	75.1736		21.7508	1.16534		13.9796	12.9628
				22.1224	36.3728		21.9795	15.5968		22.0842	81.0702		22.0367	0.20362		14.193	12.8642
				22.4556	36.8849		22.3128	16.8393		22.4174	87.3855		22.3699	0.67585		14.3759	12.948
				22.7414	37.4034		22.5985	17.6246		22.7033	91.7988		22.6557	0.98697		14.5893	13.1485
				23.0747	37.9368		22.9318	18.583		23.0366	97.5116		22.989	1.07167		14.8027	13.3551
				23.408	38.283		23.2652	20.238		23.3223	102.962		23.3223	0.88961		14.9857	13.1063
				23.6938	37.9078		23.5509	20.7889		23.6557	108.028		23.608	0.78981		15.199	12.9321
				24.027	38.385		23.8843	22.0297		23.9889	113.87		23.9414	1.12989		15.4124	13.5048
				24.3604	39.2112		24.2175	23.4603		24.2747	119.713		24.2747	1.36409		15.5954	13.2334
				24.6462	38.593		24.5033	23.9313		24.6081	124.88		24.5605	0.85326		15.8087	13.3053
				24.9795	38.9096		24.8366	24.8849		24.9413	130.022		24.8938	1.2209		16.0221	13.4617
				25.3127	39.3011		25.1699	26.3752		25.2271	135.727		25.227	1.01479		16.2051	14.3611
				25.5986	40.9188		25.4557	27.0467		25.5604	141.32		25.5129	0.85563		16.4184	14.4279
				25.9318	40.7424		25.789	28.4644		25.8937	146.487		25.8461	1.05003		16.6318	14.3793
				26.2651	40.8909		26.1222	29.7037		26.1795	151.309		26.1794	1.16101		16.8148	14.3571
				26.551	42.1741		26.408	30.809		26.5128	157.039		26.4652	1.0752		17.0281	14.5829
				26.8842	42.7938		26.7414	32.0432		26.8461	162.507		26.7985	1.17714		17.211	14.3397
				27.2175	42.5588		27.0747	33.4504		27.1319	166.804		27.1319	1.16576		17.394	15.2553
				27.5034	43.3382		27.3605	33.8837		27.4652	172.547		27.4176	0.77597		17.6073	15.4656
				27.8366	43.7105		27.6937	35.3307		27.7984	178.36		27.7509	1.35509		17.7903	14.3684
				28.1699	44.3273		27.9794	35.4785		28.0843	182.154		28.0843	1.67459		18.0036	14.9462
				28.4558	43.7889		28.3129	36.9453		28.4176	187.457		28.37	0.69998		18.1866	14.8136
				28.789	44.7817		28.6461	38.187		28.7509	193.305		28.7032	0.8276		18.4	14.6097
				29.0747	44.3841		28.9794	39.4017		29.0367	197.549		29.0366	1.02037		18.6134	14.6895
				29.4081	44.9778		29.2653	38.991		29.3699	203.169		29.3224	1.2859		18.8267	15.1194
				29.7414	45.6714		29.5985	40.4344		29.7033	208.725		29.6557	1.37443		19.0097	15.4814
				30.0271	46.2931		29.8842	41.9764		29.9891	213.043		29.9889	1.2476		19.2231	15.8395
				30.3128	47.275		30.2175	42.7228		30.3222	218.449		30.2747	1.88327		19.4364	15.5105
				30.5986	46.8242		30.5509	43.6032		30.6556	223.802		30.6081	1.73776		19.6194	15.8312
				30.9318	47.4725		30.8366	45.1114		30.9415	228.56		30.9413	1.93023		19.8328	16.239
				31.2652	48.3494		31.17	46.4615		31.2747	234.077		31.2271	2.19392		20.0157	15.8453
				31.5509	48.5568		31.5032	47.3967		31.608	239.135		31.5604	2.72761		20.2291	16.2882
				31.8843	48.7214		31.789	46.954		31.8938	243.695		31.8937	2.78581		20.4425	16.2246
				32.2175	49.3524		32.1224	48.5924		32.227	248.921		32.1795	2.64168		20.6254	16.4646
				32.5033	51.2842		32.4556	49.8548		32.5128	253.184		32.5128	3.42166		20.8388	16.4407
				32.8366	51.6729		32.7414	49.0858		32.7985	258.394		32.846	4.30814		21.0522	16.136
				33.1699	51.7267		33.0747	50.3893		33.1317	263.512		33.1319	3.32776		21.2351	16.8713
				33.4557	53.5259		33.408	51.6407		33.4175	268.04		33.4652	4.7289		21.4485	17.206
				33.789	54.5199		33.6938	52.6623		33.7509	273.687		33.7509	4.24978		21.6619	17.0112
				34.1223	55.2872		34.027	53.1568		34.0841	278.924		34.0842	5.51698		21.8449	17.2237
				34.4081	55.037		34.3604	53.918		34.3699	282.838		34.4175	6.98791		22.0582	17.7114
				34.7414	56.2231		34.6462	55.785		34.7032	288.863		34.7033	7.27896		22.2716	18.0936
				35.0746	57.676		34.9795	56.6003		34.989	292.256		35.0367	8.90929		22.4546	16.4219
				35.3605	56.3971		35.3127	57.0245		35.3223	297.772		35.3699	10.4527		22.6679	16.9308
				35.6938	57.6894		35.5986	58.0674		35.6557	303.498		35.6557	11.1191		22.8812	17.2985
				36.027	59.1427		35.9319	58.8802		35.9414	307.674		35.9891	12.7709		23.0643	16.6877
				36.3128	59.6523		36.2651	60.2103		36.2747	313.235		36.3223	14.0395		23.2776	16.7087
				36.6461	60.3602		36.551	59.9553		36.608	318.113		36.608	14.9726		23.491	17.0421
				36.9794	61.7198		36.8842	61.1697		36.8938	323.059		36.9414	16.4258		23.674	17.7408
				37.2652	63.8619		37.2175	62.5354		37.2271	328.281		37.2747	17.5611		23.8873	17.8454
				37.5985	64.6179		37.5034	62.3186		37.5604	333.203		37.5605	19.4628		24.0702	18.1355
				37.8842	66.7558		37.8366	63.193		37.8462	338.343		37.8937	20.7041		24.2531	17.7484
				38.2176	68.0644		38.1699	64.3972		38.1795	343.525		38.227	22.0593		24.4361	17.8825
				38.5509	69.3986		38.4558	64.2527		38.5127	348.546		38.5129	23.1454		24.6495	17.6533
				38.8841	70.8762		38.789	65.4649		38.7985	353.454		38.8461	24.5239		24.8628	18.143
				39.17	71.9273		39.1223	66.1689		39.1318	358.438		39.1794	26.0186		25.0458	18.0003
				39.5033	74.0492		39.4081	66.276		39.4652	363.568		39.4652	26.6463		25.2592	17.9793
				39.789	75.4167		39.7413	66.9742		39.7509	368.722		39.7985	27.9502		25.4726	17.9479
				40.1223	77.5298		40.0271	68.6196		40.0842	374.194		40.1318	29.2997		25.6859	18.4518
				40.4557	79.7392		40.3128	69.3974		40.4175	379.004		40.4177	30.3513		25.8689	18.4717
				40.7414	81.6573		40.646	70.2391		40.7034	383.859		40.7509	31.854		26.0823	18.3802
				41.0748	84.2499		40.9318	69.4293		41.0365	389.313		41.0842	32.9536		26.2652	19.3786
				41.408	87.0058		41.2652	70.2752		41.3223	392.876		41.3701	34.6551		26.4786	18.8725
				41.6938	89.1651		41.5509	71.7884		41.6558	398.328		41.7032	35.7955		26.692	18.7251
				42.0272	92.3404		41.8843	72.0854		41.989	404.262		42.0366	37.2741		26.8749	19.1943
				42.3604	95.6585		42.2175	72.7399		42.2747	408.051		42.3224	37.029		27.0883	19.19
				42.6461	98.1948		42.5033	73.8807		42.6081	413.456		42.6556	38.906		27.3017	19.3887
				42.9795	102.017		42.8366	74.2303		42.9413	418.686		42.9889	40.1987		27.4846	19.5759
				43.3128	106.17		43.1699	74.9767		43.2271	423.986		43.2748	40.8321		27.698	19.5571
				43.5986	110.165		43.4556	75.6779		43.5128	428.541		43.608	41.7755		27.9114	19.5482
				43.9318	114.528		43.789	76.4379		43.7986	432.483		43.8937	43.6272		28.0943	19.4741
				44.2651	119.337		44.1223	77.0825		44.1319	438.148		44.1795	44.1413		28.3077	19.6244
				44.551	123.199		44.4081	77.9957		44.4652	443.497		44.5127	45.584		28.5211	19.5064
				44.8843	128.705		44.7413	78.5289		44.7509	448.376		44.7985	46.1179		28.704	20.0105
				45.2175	134.591		45.0747	78.9836		45.0843	453.599		45.1319	47.0733		28.9174	20.0855
				45.5034	139.326		45.3605	79.2107		45.4175	459.186		45.4651	48.5339		29.1308	19.9482
				45.8366	145.611		45.6938	79.9313		45.7033	463.878		45.7509	49.5191		29.3137	20.6082
				46.1699	152.159		46.027	80.4218		46.0366	468.991		46.0842	51.0692		29.5271	21.0157
				46.4558	157.868		46.3128	81.7682		46.37	474.11		46.3699	51.3477		29.7404	20.7979
				46.789	165.013		46.6461	82.0959		46.7031	480.201		46.7033	52.5756		29.9234	19.8299
				47.1223	171.85		46.9794	82.6175		46.989	484.297		47.0366	54.0031		30.1368	20.335
				47.4082	178.109		47.2652	83.1135		47.3223	489.613		47.3223	53.6332		30.3502	20.8403
				47.7413	185.735		47.5985	83.9977		47.6081	495.691		47.6557	54.8899		30.5331	19.5939
				48.0747	193.58		47.9318	84.5024		47.9413	500.848		47.989	56.4426		30.7465	19.9283
				48.3605	200.384		48.2176	84.6392		48.2747	506.187		48.2747	57.1302		30.9599	20.0983
				48.6937	208.526		48.5509	85.0481		48.5605	510.605		48.608	57.9399		31.1429	20.1733
				48.9794	215.989		48.8841	85.9008		48.8938	516.446		48.9414	59.0812		31.3562	20.1145
				49.2652	223.069		49.1701	86.2466		49.227	522.247		49.2271	60.4395		31.5391	21.0239
				49.5984	232.077		49.5033	87.1411		49.5128	525.44		49.5604	61.2165		31.7526	20.7417
				49.8843	238.814		49.789	87.878		49.8462	530.92		49.8937	62.2157		31.9659	20.9062
				50.2176	247.72		50.1224	88.5701		50.1794	537.033		50.1795	63.479		32.1489	21.1599
				50.5508	256.916		50.4556	88.9168		50.4652	541.383		50.4652	64.6045		32.3622	21.3977
				50.8366	264.724		50.7889	89.5315		50.7985	547.151		50.751	64.5414		32.5756	21.5716
				51.17	273.675		51.0748	89.6059		51.1318	552.626		51.0842	65.7027		32.7586	20.2987
				51.4557	281.927		51.408	90.3705		51.4176	557.619		51.4175	67.0296		32.972	20.3684
				51.789	290.956		51.6937	90.6268		51.7509	563.146		51.7033	67.0408		33.1853	20.6287
				52.1223	300.512		51.9795	90.9601		52.0841	568.602		52.0366	67.9252		33.3683	21.7497
				52.4081	307.95		52.2652	91.2261		52.37	573.445		52.3223	70.0849		33.5817	21.5391
				52.7414	317.031		52.5985	91.7345		52.7033	579.019		52.6081	70.4608		33.795	21.4161
				53.0747	326.617		52.9318	92.7304		53.0365	584.223		52.9413	71.359		33.978	21.7518
				53.3604	334.187		53.2176	93.3233		53.3223	589.276		53.2271	71.6417		34.1914	22.1044
				53.6938	343.724		53.5509	93.5926		53.6557	594.69		53.5604	72.4266		34.4047	22.0723
				54.0271	353.383		53.8842	94.3554		53.9889	600.346		53.8937	73.2906		34.5877	22.0203
				54.3128	360.68		54.17	94.2553		54.2748	604.88		54.1795	74.6292		34.8011	22.6436
				54.6461	370.029		54.5033	94.9115		54.608	610.544		54.5128	75.4767		35.0144	22.6082
				54.9794	379.941		54.8366	95.6356		54.8937	615.383		54.7985	76.6075		35.1974	21.5599
				55.2652	387.538		55.1224	95.4895		55.2272	620.836		55.1319	77.4513		35.4108	22.0362
				55.5985	396.818		55.4556	96.025		55.5604	626.431		55.4651	78.3394		35.6241	22.4678
				55.9318	406.265		55.789	96.7642		55.8461	630.799		55.7984	79.181		35.8071	21.3969
				56.2176	414.829		56.0748	97.1896		56.1795	636.356		56.0843	79.5362		36.0205	21.4576
				56.5509	423.792		56.408	97.8398		56.5127	642.165		56.4175	80.7999		36.2339	21.9699
				56.8842	433.264		56.7413	98.3361		56.7986	647.413		56.7033	80.6734		36.4168	21.8752
				57.17	441.103		57.0271	98.9508		57.1319	652.689		57.0366	81.6253		36.6302	21.8945
				57.5033	450.539		57.3605	99.33		57.4651	658.357		57.3699	82.5957		36.8436	22.1968
				57.8365	459.69		57.6937	100.076		57.751	663.478		57.6557	83.1169		37.0266	22.4721
				58.1224	467.786		57.9795	99.7266		58.0843	669.089		57.989	84.0578		37.2398	22.2892
				58.4556	476.697		58.3128	100.661		58.4175	674.617		58.3222	84.8125		37.4533	22.5648
				58.7889	486.024		58.6461	101.278		58.7033	679.655		58.608	85.5287		37.6363	22.7645
				59.0748	494.107		58.9319	100.832		59.0367	685.151		58.9415	86.3271		37.8496	22.7672
				59.408	503.36		59.2652	101.578		59.3699	690.824		59.2747	87.1328		38.0325	23.1766
				59.6937	511.292		59.5984	102.197		59.6557	695.57		59.5605	87.9927		38.2154	22.6074
				60.0271	520.503		59.8843	102.356		59.989	701.324		59.8937	89.1233		38.4288	22.669
				60.3604	529.714		60.2176	102.915		60.3223	707.009		60.2271	90.1111		38.6118	22.7586
				60.6936	538.525		60.5508	103.201		60.6082	711.089		60.5129	89.6299		38.8252	22.423
				60.9796	546.456		60.8366	103.836		60.9413	716.73		60.8461	90.6163		39.0384	21.9991
				61.3128	555.89		61.1699	103.977		61.2746	722.938		61.1794	91.9213		39.2214	24.1416
				61.5985	562.744		61.4557	104.701		61.5605	726.894		61.4653	91.426		39.4348	23.8235
				61.8842	569.552		61.789	105.221		61.8937	732.849		61.7985	92.371		39.6178	23.4557
				62.17	579.087		62.1223	105.793		62.227	738.668		62.1318	93.0765		39.8312	23.8454
				62.5033	587.529		62.408	105.149		62.5129	743.114		62.4176	93.8878		40.0445	24.0113
				62.8366	595.822		62.7415	105.689		62.8461	748.561		62.7509	94.406		40.2275	22.9883
				63.1224	604.495		63.0747	106.676		63.1795	754.493		63.0842	95.0814		40.4408	23.3761
				63.4557	613.45		63.3604	105.886		63.4653	759.423		63.37	96.5055		40.6542	23.5641
				63.789	622.21		63.6938	106.396		63.7984	764.847		63.7032	96.9918		40.8372	23.0225
				64.0747	628.809		64.0271	107.412		64.0842	770.729		63.9889	97.9182		41.0506	22.8554
				64.408	637.989		64.3128	107.784		64.37	774.735		64.2747	97.683		41.2639	23.2132
				64.7414	647.107		64.6462	107.53		64.7032	780.993		64.5604	98.474		41.4469	23.6815
				65.0272	653.99		64.9794	107.892		64.989	784.035		64.8938	98.9832		41.6602	23.2216
				65.3604	662.799		65.2652	109.639		65.3223	789.902		65.2271	99.8377		41.8736	23.096
				65.6937	671.813		65.5986	109.585		65.608	795.944		65.5128	100.828		42.0566	24.5274
				65.9796	678.896		65.9317	109.943		65.9414	800.76		65.8462	101.352		42.27	24.5839
				66.3128	687.605		66.2176	110.478		66.2747	805.956		66.1795	102.107		42.4833	24.1806
				66.6461	696.281		66.5509	110.645		66.6079	811.439		66.5127	102.689		42.6663	24.2183
				66.9319	704.097		66.8842	111.038		66.8937	817.561		66.7985	102.968		42.8797	24.4983
				67.2652	712.661		67.17	111.028		67.2271	822.785		67.1319	104.135		43.093	24.4983
				67.5985	721.036		67.5033	111.684		67.5128	827.705		67.4651	104.91		43.276	24.0207
				67.8842	729.058		67.8366	112.171		67.8461	833.551		67.7508	104.604		43.4894	24.1497
				68.2176	737.67		68.1225	112.079		68.1795	839.101		68.0842	105.35		43.7027	24.3655
				68.5508	746.118		68.4556	112.36		68.4652	843.07		68.37	106.212		43.8857	24.5396
				68.8367	752.769		68.789	112.772		68.7985	849.095		68.7033	106.638		44.099	24.382
				69.1699	761.545		69.0748	113.238		69.1318	854.931		69.0366	107.072		44.3124	24.9348
				69.5032	770.482		69.408	113.779		69.4176	858.593		69.3223	108.378		44.4955	24.3447
				69.789	776.508		69.7413	114.19		69.7509	864.411		69.6557	109		44.7088	24.8421
				70.1224	785.372		70.0272	114.829		70.0842	870.113		69.989	109.173		44.9221	25.1946
				70.4556	794.178		70.3604	115.244		70.37	874.055		70.2747	109.842		45.1051	24.0432
				70.7414	801.19		70.6937	115.64		70.7033	880.137		70.6081	110.538		45.3185	24.3421
				71.0747	809.747		70.9796	114.841		71.0366	885.879		70.9414	111.18		45.5318	24.9663
				71.3604	817.368		71.3127	116.235		71.3224	889.403		71.2271	111.088		45.7149	24.2155
				71.6938	825.941		71.5985	115.038		71.6556	895.211		71.5604	111.889		45.9282	24.2756
				72.027	834.289		71.8842	116.98		71.9889	901.092		71.8937	112.589		46.1111	25.4888
				72.3128	841.721		72.2175	117.02		72.2748	904.974		72.1795	112.439		46.294	25.0526
				72.6462	850.102		72.5033	116.731		72.608	910.399		72.5128	113.075		46.477	24.9362
				72.9794	858.895		72.8366	117.755		72.9413	915.893		72.8461	113.765		46.6903	24.9587
				73.2652	864.996		73.1223	117.088		73.2271	921.423		73.1319	114.759		46.9037	25.0465
				73.5985	873.708		73.408	117.66		73.5604	926.196		73.4652	115.106		47.0866	25.4099
				73.9318	882.644		73.6937	118.134		73.8937	931.356		73.7985	115.403		47.3	25.5466
				74.2176	889.347		73.9795	118.203		74.1796	937.128		74.0843	116.984		47.5134	25.3676
				74.5509	897.874		74.2652	118.191		74.5127	942.503		74.4175	117.497		47.7267	25.6402
				74.8842	906.409		74.5985	118.043		74.7985	946.052		74.7032	117.582		47.9097	25.0985
				75.17	913.601		74.9319	118.356		75.0842	950.698		75.0367	118.6		48.1231	25.111
				75.5033	921.894		75.2176	119.908		75.37	956.132		75.3699	119.18		48.3061	26.088
				75.8365	930.356		75.5509	119.898		75.7033	961.351		75.7032	119.538		48.5194	25.7788
				76.1224	937.69		75.8842	119.974		76.0366	966.78		75.9891	119.846		48.7328	25.7231
				76.4557	945.742		76.17	120.642		76.3223	970.747		76.3223	120.984		48.9158	26.2434
				76.789	954.379		76.5033	121.104		76.6557	975.97		76.608	119.687		49.1292	26.4047
				77.0748	961.897		76.8366	121.313		76.989	981.57		76.9414	120.356		49.3425	26.3603
				77.408	970.351		77.1223	120.827		77.2747	985.885		77.2747	121.487		49.5255	25.4762
				77.7413	978.55		77.4557	121.613		77.6081	991.008		77.5604	120.872		49.7389	26.2521
				78.0272	986.116		77.789	122.437		77.9414	996.446		77.8461	123.29		49.9522	26.7368
				78.3604	994.447		78.0748	121.365		78.2271	1001.04		78.1319	122.974		50.1352	25.0889
				78.6937	1002.65		78.408	121.441		78.5604	1006.12		78.4652	123.96		50.3486	25.7329
				78.9796	1010.42		78.7413	122.358		78.8937	1011.42		78.7985	124.838		50.5619	26.0155
				79.3128	1018.68		79.0272	122.582		79.1795	1015.62		79.0843	123.317		50.7449	26.1039
				79.6461	1026.72		79.3605	122.848		79.5128	1020.99		79.4176	124.116		50.9583	25.8992
				79.9319	1034.67		79.6937	122.726		79.8461	1026.31		79.7509	125.417		51.1716	26.0951
				80.2652	1042.7		79.9795	123.914		80.1319	1031.03		80.0366	124.625		51.3546	26.6111
				80.5985	1051.27		80.3128	123.9		80.4652	1036.02		80.3699	125.241		51.568	26.49
				80.8843	1058.26		80.6461	124.019		80.7985	1041.04		80.7033	126.003		51.7813	26.0265
				81.2175	1067.2		80.9319	124.746		81.0842	1046.2		81.0365	126.899		51.9643	26.8495
				81.5033	1073.86		81.2652	125.089		81.4176	1051.35		81.3223	127.531		52.1777	27.2275
				81.789	1081.1		81.5984	125.443		81.7509	1056.16		81.6556	127.865		52.3606	26.5665
				82.1223	1089.38		81.8843	125.34		82.0367	1060.44		81.9414	128.997		52.574	26.8807
				82.4081	1097.07		82.2176	125.666		82.3699	1065.32		82.2747	129.4		52.7874	27.2843
				82.7414	1105.53		82.5508	126.788		82.7032	1070.56		82.608	129.566		52.9703	26.8895
				83.0271	1113.1		82.8367	125.372		82.989	1074.2		82.8938	129.945		53.1837	27.1053
				83.3605	1121.74		83.17	125.983		83.3224	1079.59		83.2271	130.63		53.3971	27.0711
				83.6937	1129.64		83.5032	126.472		83.6556	1084.87		83.5603	131.028		53.58	26.8235
				84.027	1137.81		83.789	126.432		83.9414	1088.61		83.8461	131.45		53.7934	27.3468
				84.3128	1146.38		84.1223	126.816		84.2747	1093.7		84.1795	131.98		54.0068	27.4884
				84.6461	1154.65		84.408	127.209		84.608	1098.86		84.5127	132.317		54.1897	26.537
				84.9319	1161.21		84.7415	127.488		84.8938	1103.29		84.7986	132.57		54.4031	27.0994
				85.2652	1170.15		85.0747	127.9		85.2271	1108.5		85.1319	133.179		54.6165	27.3908
				85.5985	1178.98		85.3604	128.016		85.5603	1113.32		85.4651	133.4		54.7995	26.6576
				85.8843	1184.72		85.6938	128.338		85.8462	1117.56		85.751	133.816		55.0128	26.9657
				86.2176	1193.51		86.027	128.895		86.1794	1122.87		86.0842	134.315		55.2261	26.9725
				86.5508	1202.72		86.3128	128.202		86.5127	1127.63		86.4175	134.991		55.4092	27.3886
				86.8366	1209.3		86.6462	128.836		86.7986	1131.28		86.7033	135.066		55.6225	26.9803
				87.17	1217.84		86.9794	129.363		87.1318	1136.49		87.0366	135.955		55.8359	26.9037
				87.5033	1226.47		87.2652	129.71		87.4176	1140.53		87.3698	136.749		56.0189	27.7375
				87.789	1234.01		87.5985	129.966		87.7509	1145.13		87.6557	135.611		56.2322	27.7547
				88.1223	1242.55		87.9318	130.337		88.0842	1149.82		87.989	136.509		56.4456	27.4435
				88.4556	1250.85		88.2176	130.136		88.37	1154.6		88.2747	137.014		56.6286	28.0761
				88.7414	1258.77		88.5509	130.661		88.7034	1158.78		88.6081	137.197		56.8419	28.2481
				89.0747	1267		88.8841	130.862		89.0365	1163.25		88.9413	137.685		57.0553	28.394
				89.408	1275.46		89.17	131.09		89.3223	1169.09		89.227	138.59		57.2383	27.7341
				89.6938	1282.92		89.5033	131.319		89.608	1172.18		89.5128	138.864		57.4516	28.1106
				90.0271	1291.55		89.8366	131.722		89.8938	1176		89.7986	138.889		57.665	28.2264
				90.3603	1300.02		90.1224	131.504		90.2271	1180.71		90.1319	139.107		57.848	27.1125
				90.6462	1307.03		90.4556	132.039		90.5604	1185.72		90.4651	139.685		58.0613	27.0298
				90.9794	1315.99		90.789	132.495		90.8462	1189.63		90.751	140.463		58.2747	27.5903
				91.2652	1322.57		91.0748	132.299		91.1794	1194.01		91.0842	140.7		58.4577	27.8161
				91.5986	1331.18		91.408	132.417		91.5128	1199.05		91.4176	140.998		58.671	27.8533
				91.9318	1340.15		91.7413	132.733		91.7986	1203.54		91.7033	141.161		58.8539	28.6066
				92.2175	1347.11		92.0272	133.08		92.1318	1207.92		92.0366	141.535		59.0369	27.6555
				92.5033	1354.97		92.3604	133.561		92.4175	1212.88		92.37	142.028		59.2198	28.3086
				92.7891	1362.13		92.6937	133.529		92.7033	1215.7		92.6557	142.471		59.4332	28.1399
				93.1224	1371.04		92.9795	134.157		93.0366	1220.79		92.9889	142.657		59.6465	27.9478
				93.4556	1379.52		93.3128	134.24		93.3224	1224.35		93.3223	143.159		59.8295	28.8551
				93.7414	1386.41		93.5985	134.06		93.6556	1229.09		93.6081	143.689		60.0429	28.5907
				94.0747	1395.31		93.8843	134.549		93.9889	1233.73		93.9414	144.103		60.2563	28.541
				94.408	1404		94.2174	134.552		94.2748	1238.36		94.2746	144.537		60.4696	28.3696
				94.6938	1410.85		94.5033	135.094		94.608	1242.56		94.5605	144.984		60.6526	28.9729
				95.0271	1419.59		94.8366	135.227		94.9413	1247.07		94.8937	145.461		60.866	28.7084
				95.3604	1428.68		95.1223	135.122		95.2272	1251.91		95.1795	145.603		61.0489	28.6745
				95.6462	1435.59		95.4557	135.491		95.5604	1256.36		95.5128	145.636		61.2623	28.8786
				95.9794	1444.34		95.7889	135.904		95.8461	1260.15		95.8461	146.557		61.4757	29.0898
				96.3128	1452.94		96.0747	135.978		96.1795	1265.14		96.1318	146.742		61.6586	27.9103
				96.5986	1460.31		96.4081	136.289		96.5128	1269.66		96.4652	146.913		61.872	28.2478
				96.9319	1468.97		96.7413	136.422		96.8461	1274		96.7985	147.166		62.0854	28.1964
				97.2651	1477.37		97.0271	136.711		97.1319	1277.92		97.1318	147.643		62.2683	29.1457
				97.5509	1484.89		97.3605	136.649		97.4651	1282.94		97.4176	148.499		62.4817	28.9441
				97.8842	1493.3		97.6937	136.984		97.7509	1285.62		97.7509	148.576		62.6951	28.8507
				98.2176	1502.11		97.9795	137.483		98.0366	1289.47		98.0841	148.507		62.878	29.4548
				98.5033	1509.17		98.3128	137.299		98.3223	1294.35		98.3699	150.024		63.0914	29.7705
				98.8366	1517.83		98.6461	137.31		98.6557	1298.6		98.7033	150.097		63.3048	29.3533
				99.1699	1526.86		98.9319	138.232		98.989	1302.66		99.0365	150.241		63.4878	28.8563
				99.4557	1533.68		99.2652	138.772		99.2747	1307.12		99.3223	150.5		63.7011	29.0258
				99.789	1542.5		99.5984	138.603		99.6081	1311.87		99.6556	151.077		63.9145	29.265
				100.122	1551.44		99.8843	139.258		99.9414	1315.58		99.9414	150.955		64.0975	28.4926
				100.408	1557.88		100.218	139.399		100.275	1319.51		100.275	151.463		64.3108	28.8436
				100.741	1566.88		100.551	139.609		100.56	1324.39		100.608	151.772		64.5242	28.8917
				101.075	1575.73		100.837	139.266		100.894	1328.66		100.941	152.453		64.7072	29.3549
				101.36	1582.74		101.17	139.721		101.18	1331.55		101.227	152.352		64.9205	28.9091
				101.646	1590.77		101.456	139.242		101.513	1336.06		101.56	152.887		65.1339	29.1847
				101.932	1597.73		101.789	139.602		101.846	1340.42		101.846	152.335		65.3169	29.3985
				102.265	1606.72		102.122	139.861		102.132	1344.01		102.179	152.833		65.5302	29.1626
				102.598	1615.26		102.456	140.171		102.465	1348.46		102.513	153.374		65.7131	29.5933
				102.884	1622.25		102.741	140.207		102.798	1353.04		102.799	153.718		65.896	29.3871
				103.218	1630.74		103.075	140.875		103.084	1356.02		103.132	153.938		66.079	29.7499
				103.503	1638.25		103.408	140.583		103.418	1360.46		103.465	154.424		66.2924	30.0465
				103.789	1646.19		103.694	140.899		103.751	1365.08		103.751	155.317		66.5057	30.3845
				104.122	1654.81		104.027	140.774		104.037	1367.91		104.084	155.42		66.6887	29.6621
				104.408	1661.78		104.36	141.2		104.37	1372.57		104.418	155.501		66.9021	30.1377
				104.741	1670.54		104.646	141.753		104.703	1376.98		104.703	156.577		67.1155	30.6991
				105.027	1677.44		104.979	141.802		104.989	1380.07		105.037	156.707		67.2984	28.8464
				105.36	1685.86		105.265	142.633		105.322	1384.23		105.37	156.63		67.5118	29.198
				105.694	1694.59		105.551	141.251		105.656	1388.93		105.656	157.49		67.7252	29.3564
				105.98	1702.68		105.837	142.691		105.941	1392.21		105.989	157.596		67.9081	30.3677
				106.313	1711.27		106.17	142.805		106.275	1396.26		106.322	157.863		68.1215	30.1799
				106.646	1719.54		106.503	142.458		106.608	1400.58		106.608	158.261		68.3349	29.8221
				106.932	1727.07		106.789	143.813		106.894	1404.26		106.941	159.103		68.5178	30.4856
				107.265	1736.06		107.122	143.911		107.179	1408.42		107.227	158.64		68.7312	30.7594
				107.599	1744.72		107.456	143.737		107.465	1411.34		107.56	159.013		68.9446	30.25
				107.884	1751.4		107.741	143.606		107.798	1415.59		107.894	159.488		69.1275	30.4002
				108.218	1760.33		108.075	144.371		108.084	1418.75		108.179	159.294		69.3409	30.7015
				108.551	1768.99		108.408	145.069		108.37	1423.19		108.513	159.592		69.5543	30.6709
				108.837	1775.91		108.694	143.416		108.703	1427.38		108.846	160.402		69.7372	29.7262
				109.17	1784.67		109.027	143.656		108.989	1430.28		109.132	160.261		69.9506	30.0709
				109.503	1793.27		109.36	144.516		109.322	1434.63		109.465	160.771		70.164	30.1258
				109.789	1800.23		109.646	144.215		109.608	1437.97		109.798	161.345		70.3469	30.7191
				110.122	1808.77		109.979	144.247		109.941	1441.72		110.084	160.829		70.5603	30.4997
				110.456	1817.35		110.313	144.607		110.275	1445.99		110.37	162.457		70.7737	30.4611
				110.741	1824.89		110.599	145.483		110.56	1449.66		110.656	161.698		70.9566	30.2373
				111.075	1833.33		110.932	145.069		110.894	1453.61		110.989	162.399		71.17	30.4303
				111.36	1841.44		111.265	145.223		111.227	1457.57		111.322	162.994		71.3834	29.8154
				111.694	1849.79		111.551	146.143		111.513	1461.39		111.656	163.671		71.5663	30.9715
				112.027	1857.6		111.884	146.402		111.799	1464.9		111.941	162.803		71.7492	30.9697
				112.36	1866.05		112.218	146.303		112.084	1467.94		112.275	163.27		71.9322	30.0623
				112.646	1873.76		112.503	146.973		112.418	1472.5		112.56	163.934		72.1455	30.5162
				112.979	1882.22		112.837	147.139		112.751	1476.56		112.894	163.881		72.3285	30.4452
				113.313	1890.35		113.17	147.462		113.037	1479.15		113.227	163.951		72.5114	31.1515
				113.599	1898.2		113.456	147.03		113.37	1483.66		113.513	165.073		72.7247	30.9025
				113.932	1906.61		113.789	147.535		113.703	1487.89		113.846	165.261		72.9077	30.9053
				114.218	1913.49		114.122	147.771		113.989	1490.25		114.179	165.432		73.1211	31.051
				114.503	1920.59		114.408	147.419		114.322	1494.6		114.465	165.654		73.3344	30.711
				114.789	1928.15		114.741	147.715		114.656	1498.83		114.799	165.97		73.5174	31.1781
				115.122	1936.41		115.075	148.41		114.941	1502.06		115.132	166.395		73.7308	31.0527
				115.456	1944.78		115.36	147.381		115.275	1505.62		115.418	166.284		73.9441	31.3253
				115.741	1951.99		115.694	148.13		115.608	1509.95		115.751	166.919		74.1271	31.0864
				116.075	1960.6		115.979	148.615		115.894	1513.29		116.084	167.518		74.3405	31.193
				116.408	1969.18		116.313	148.453		116.227	1517.41		116.37	167.594		74.5234	30.984
				116.694	1975.89		116.646	148.463		116.513	1521.17		116.703	167.438		74.7368	31.3919
				117.027	1984.52		116.979	148.782		116.799	1524.31		117.037	168.13		74.9502	31.9898
				117.36	1992.93		117.265	149.324		117.132	1528.47		117.322	168.042		75.1635	32.6492
				117.646	1999.61		117.598	149.375		117.418	1531.17		117.656	168.558		75.3465	30.2793
				117.979	2008.14		117.884	149.952		117.751	1535.49		117.989	168.992		75.5599	31.1027
				118.313	2016.88		118.218	150.237		118.037	1538.52		118.275	168.898		75.7428	30.4157
				118.599	2023.9		118.551	150.47		118.37	1542.08		118.608	169.289		75.9562	30.0197
				118.932	2032.04		118.837	149.943		118.703	1546.29		118.941	169.696		76.1696	30.5053
				119.265	2040.57		119.17	150.432		118.989	1549.6		119.227	170.307		76.3526	31.0907
				119.551	2047.93		119.503	150.777		119.322	1553.15		119.56	170.748		76.5659	30.5089
				119.884	2056.19		119.789	150.8		119.656	1557.15		119.846	171.235		76.7793	30.0504
				120.217	2064.27		120.122	150.803		119.941	1560.89		120.18	171.805		76.9622	32.3439
				120.503	2072.45		120.456	150.674		120.275	1564.59		120.513	172.031		77.1756	31.6474
				120.837	2080.53		120.741	151.563		120.608	1568.18		120.798	170.967		77.389	31.0471
				121.17	2088.44		121.075	151.641		120.894	1571.71		121.132	171.89		77.572	32.3484
				121.456	2096.28		121.408	151.441		121.227	1575.29		121.465	172.788		77.7853	32.2855
				121.789	2104.52		121.694	152.363		121.56	1579.09		121.751	171.124		77.9682	31.9648
				122.122	2112.64		122.027	152.308		121.846	1583.03		122.084	171.804		78.1817	32.19
				122.408	2119.89		122.36	152.367		122.179	1586.47		122.418	172.895		78.395	32.264
				122.741	2128.48		122.646	152.726		122.513	1590.07		122.703	172.579		78.6084	32.354
				123.075	2136.62		122.979	153.213		122.799	1593.64		123.037	172.84		78.7914	31.3624
				123.36	2143.19		123.313	153.643		123.132	1597.43		123.37	173.516		79.0047	31.6692
				123.694	2151.82		123.599	152.713		123.465	1600.73		123.656	174.33		79.2181	31.7686
				123.979	2158.3		123.932	152.821		123.751	1604.41		123.989	174.399		79.4011	31.8176
				124.313	2166.83		124.265	153.893		124.084	1608.21		124.322	174.43		79.6144	31.782
				124.646	2175.16		124.551	152.75		124.418	1611.75		124.608	175.284		79.8278	31.9554
				124.932	2181.93		124.884	153.557		124.703	1614.35		124.941	175.848		80.0108	31.6351
				125.265	2190.49		125.17	153.585		125.037	1618.78		125.275	175.907		80.2241	31.603
				125.598	2198.84		125.456	154.73		125.37	1622.57		125.561	175.65		80.4071	32.6771
				125.884	2205.49		125.789	154.669		125.656	1624.98		125.894	176.594		80.6205	32.4128
				126.218	2213.8		126.075	154.497		125.989	1629.3		126.227	176.928		80.8338	32.296
				126.551	2222.34		126.408	155.216		126.322	1633.3		126.513	176.184		81.0168	32.0663
				126.884	2230.74		126.694	154.43		126.608	1635.03		126.846	177.049		81.2302	32.2187
				127.17	2237.5		127.027	154.597		126.941	1639.34		127.179	177.715		81.4436	32.3125
				127.503	2245.76		127.36	155.056		127.275	1642.95		127.465	176.864		81.6265	32.2674
				127.789	2252.47		127.694	155.954		127.56	1645.63		127.799	177.123		81.8398	32.2245
				128.122	2260.03		127.979	154.837		127.894	1649.45		128.132	178.048		82.0533	32.1584
				128.456	2268.02		128.313	155.376		128.227	1653.08		128.418	177.57		82.2362	32.3435
				128.741	2274.8		128.599	156.074		128.513	1655.87		128.751	177.997		82.4496	32.2387
				129.075	2282.8		128.932	155.822		128.846	1659.67		129.084	178.472		82.6629	31.9389
				129.408	2291.1		129.265	155.901		129.132	1663.18		129.37	178.981		82.8459	33.2186
				129.694	2298.68		129.551	156.92		129.418	1665.69		129.703	179.236		83.0593	32.9999
				130.027	2306.69		129.884	157.047		129.751	1669.92		129.989	179.505		83.2727	32.5998
				130.36	2314.77		130.218	157.292		130.037	1671.66		130.275	179.779		83.4556	33.0372
				130.646	2321.61		130.503	157.011		130.37	1675.35		130.608	180.004		83.669	33.2719
				130.979	2329.78		130.837	157.394		130.656	1679.37		130.894	180.046		83.8824	33.1076
				131.313	2337.75		131.17	157.898		130.989	1682.35		131.227	180.186		84.0653	32.9827
				131.599	2344.89		131.456	156.377		131.322	1685.91		131.56	180.769		84.2786	33.1916
				131.932	2352.53		131.789	157.156		131.656	1689.82		131.846	181.391		84.4921	33.3075
				132.265	2360.56		132.122	157.777		131.941	1693.11		132.179	181.277		84.675	32.3925
				132.551	2368.33		132.408	157.879		132.275	1696.6		132.513	181.103		84.8884	32.8424
				132.884	2376.15		132.741	157.815		132.56	1699.86		132.798	182.46		85.0713	33.1955
				133.218	2383.97		133.075	157.974		132.894	1703.41		133.132	182.214		85.2847	32.8778
				133.503	2391.81		133.36	158.98		133.227	1706.78		133.418	182.828		85.4981	32.8325
				133.837	2399.47		133.694	159.382		133.513	1709.76		133.751	183.543		85.681	33.0734
				134.17	2407.35		134.027	158.901		133.846	1713.83		134.084	183.958		85.8944	32.9136
				134.456	2414.61		134.313	159.293		134.179	1717.15		134.37	182.847		86.1078	33.3391
				134.789	2422.77		134.646	159.977		134.465	1719.4		134.703	183.267		86.2907	32.4833
				135.075	2429.47		134.932	159.124		134.799	1723.16		135.037	184.044		86.5042	32.6865
				135.36	2436.2		135.265	159.629		135.132	1726.75		135.322	183.204		86.7175	32.9223
				135.694	2444.2		135.598	160.305		135.418	1729.1		135.656	183.91		86.9004	32.5914
				135.979	2450.82		135.884	159.412		135.751	1732.49		135.989	184.563		87.1138	32.6025
				136.313	2458.94		136.17	159.962		136.084	1736.11		136.275	184.425		87.3272	32.8551
				136.599	2466.25		136.456	160.413		136.37	1738.89		136.608	184.581		87.5102	33.8314
				136.932	2473.79		136.789	160.519		136.703	1742.02		136.941	185.181		87.7235	33.2924
				137.265	2481.37		137.122	160.466		137.037	1745.64		137.227	185.069		87.9369	33.2855
				137.551	2489		137.408	161.135		137.322	1748.14		137.56	185.413		88.1199	33.9475
				137.884	2496.87		137.741	161.283		137.656	1751.72		137.894	185.47		88.3333	34.1949
				138.218	2504.51		138.075	161.156		137.989	1755.23		138.18	186.821		88.5466	34.1816
				138.503	2512.21		138.36	161.229		138.275	1757.84		138.513	186.587		88.7296	33.0763
				138.837	2520.25		138.694	161.528		138.608	1761.1		138.846	186.581		88.9429	33.5847
				139.17	2527.85		139.027	162.06		138.941	1764.59		139.132	187.748		89.1564	33.8593
				139.456	2534.82		139.313	161.254		139.227	1767.76		139.465	187.909		89.3696	33.8512
				139.789	2542.88		139.646	161.422		139.56	1770.96		139.751	187.758		89.5526	33.8068
				140.122	2550.37		139.979	161.942		139.846	1773.91		140.084	188.602		89.766	34.1529
				140.408	2557.45		140.265	162.007		140.179	1777.59		140.418	188.709		89.949	33.4729
				140.741	2565.1		140.599	162.014		140.513	1780.65		140.751	188.556		90.1623	33.6971
				141.075	2572.69		140.932	162.308		140.846	1784.03		141.037	189.027		90.3757	34.1392
				141.36	2579.71		141.218	162.929		141.132	1786.45		141.37	189.76		90.5587	33.6177
				141.694	2587.48		141.551	162.483		141.465	1790.2		141.656	188.607		90.7721	34.072
				142.027	2595.1		141.884	162.942		141.751	1792.13		141.989	189.309		90.9854	33.8167
				142.313	2602.67		142.17	163.181		142.084	1795.33		142.322	189.845		91.1684	34.2701
				142.646	2610.12		142.503	163.421		142.418	1798.66		142.608	189.661		91.3818	34.2537
				142.979	2617.93		142.837	163.61		142.703	1801.85		142.894	190.119		91.5951	34.2193
				143.265	2624.69		143.122	163.623		143.037	1804.86		143.18	190.709		91.7781	33.69
				143.598	2632.59		143.456	163.521		143.37	1808.06		143.513	190.85		91.9915	34.1897
				143.932	2640.3		143.789	164.136		143.656	1810.72		143.846	191.004		92.2048	34.23
				144.218	2646.68		144.075	164.094		143.989	1814.14		144.132	190.997		92.3878	34.2514
				144.551	2654.5		144.408	164.411		144.322	1817.39		144.465	191.74		92.6012	33.9953
				144.837	2661.11		144.741	164.381		144.608	1819.59		144.798	192.043		92.8145	34.5028
				145.17	2668.76		145.027	165.484		144.941	1823.21		145.084	191.301		92.9975	34.3939
				145.503	2676.78		145.36	165.494		145.275	1826.51		145.418	191.989		93.2109	34.5345
				145.789	2683.23		145.694	165.568		145.561	1829.15		145.751	192.315		93.3938	34.2131
				146.122	2691.37		145.98	165.507		145.894	1832.33		146.037	192.207		93.6072	34.7218
				146.456	2698.79		146.313	166.109		146.227	1835.72		146.37	192.441		93.8206	34.6921
				146.789	2706.18		146.646	165.961		146.513	1838.23		146.703	192.486		94.0035	33.7734
				147.075	2712.65		146.932	165.854		146.846	1841.62		146.989	193.789		94.2169	33.5475
				147.408	2720.34		147.265	166.416		147.179	1844.62		147.322	193.812		94.4303	34.2385
				147.694	2726.65		147.551	166.009		147.465	1846.91		147.656	194.002		94.6132	34.1752
				148.027	2734.16		147.884	166.337		147.798	1850.72		147.941	194.161		94.8267	33.7491
				148.36	2741.78		148.218	166.802		148.084	1852.56		148.275	194.701		95.04	33.5782
				148.646	2747.51		148.503	167.011		148.37	1856.08		148.608	195.288		95.2229	35.1431
				148.98	2755.27		148.837	167.324		148.703	1858.83		148.894	194.09		95.4364	34.8151
				149.313	2762.97		149.17	167.259		148.989	1861.34		149.227	194.673		95.6497	34.4418
				149.599	2768.89		149.456	167.413		149.322	1864.77		149.56	195.485		95.8327	35.4797
				149.932	2776.73		149.789	167.998		149.656	1867.99		149.846	195.039		96.046	35.506
				150.265	2784.46		150.122	168.27		149.941	1870.35		150.179	195.32		96.2594	35.4239
				150.551	2789.93		150.408	167.586		150.275	1873.71		150.513	195.829		96.4424	34.6841
				150.884	2797.76		150.741	168.216		150.608	1877.06		150.799	196.434		96.6557	34.9492
				151.218	2805.84		151.075	168.502		150.894	1879.41		151.132	196.314		96.8691	35.487
				151.503	2810.96		151.36	167.606		151.227	1882.44		151.465	196.836		97.0521	34.5343
				151.837	2818.21		151.694	167.736		151.513	1884.86		151.751	196.977		97.2654	34.5596
				152.17	2826.08		152.027	168.02		151.846	1888.13		152.084	197.126		97.4788	35.0388
				152.456	2831.68		152.313	168.651		152.179	1891.33		152.417	197.452		97.6618	34.7211
				152.789	2839.17		152.646	168.264		152.465	1893.93		152.703	197.3		97.8751	34.8926
				153.122	2846.47		152.979	168.159		152.799	1896.74		153.037	197.264		98.0885	34.9227
				153.408	2853.11		153.265	169.903		153.132	1900.03		153.322	198.772		98.2715	35.1606
				153.741	2860.06		153.599	169.941		153.418	1902.97		153.656	198.325		98.4848	35.2034
				154.075	2867.17		153.932	169.734		153.751	1905.9		153.989	198.273		98.6982	35.2603
				154.36	2874.13		154.218	170.36		154.084	1908.87		154.275	200.031		98.8812	35.3024
				154.694	2881.23		154.551	170.433		154.37	1912.04		154.608	200.114		99.0945	35.4711
				154.979	2888.12		154.884	170.442		154.703	1915.43		154.941	199.943		99.3079	35.6052
				155.265	2893.9		155.17	170.372		155.037	1918.08		155.227	200.219		99.4909	35.4408
				155.598	2901.7		155.503	170.773		155.322	1920.32		155.56	201.05		99.7042	35.4524
				155.884	2907.53		155.837	171.052		155.656	1923.98		155.894	201.497		99.8872	35.3165
				156.218	2914.91		156.122	170.674		155.989	1927.01		156.18	199.698		100.07	35.0936
				156.551	2922.23		156.456	171.14		156.275	1928.57		156.513	200.749		100.283	35.1226
				156.837	2928.77		156.789	171.642		156.608	1931.61		156.846	201.687		100.466	35.7555
				157.17	2935.94		157.075	170.755		156.941	1935.02		157.132	199.883		100.68	35.3758
				157.456	2942.6		157.408	171.474		157.227	1937.54		157.465	200.369		100.893	35.2692
				157.789	2949.91		157.741	171.86		157.56	1940.58		157.798	201.276		101.076	35.8706
				158.122	2956.91		158.027	171.599		157.894	1943.82		158.084	201.786		101.289	35.875
				158.408	2963.6		158.36	171.914		158.18	1946.73		158.418	201.62		101.472	35.9321
				158.741	2970.86		158.646	172.084		158.513	1949.65		158.751	201.727		101.686	36.0052
				159.075	2978.05		158.932	172.387		158.846	1952.55		159.037	202.882		101.899	35.9459
				159.36	2984.31		159.265	172.441		159.132	1955.3		159.37	203.281		102.082	35.6555
				159.694	2991.73		159.551	172.298		159.465	1958.5		159.703	203.011		102.296	35.9592
				160.027	2999.03		159.884	172.779		159.751	1960.57		159.989	203.459		102.509	35.9737
				160.313	3004.83		160.17	173.092		160.037	1963.83		160.322	203.851		102.692	35.5454
				160.646	3011.92		160.503	173.032		160.37	1966.68		160.656	204.319		102.905	35.9526
				160.979	3019.5		160.837	173.372		160.656	1968.74		160.941	203.569		103.119	36.3643
				161.265	3025.21		161.122	173.442		160.989	1972.45		161.275	204.145		103.302	35.1977
				161.599	3032.63		161.456	173.609		161.322	1975.52		161.56	204.343		103.515	35.7721
				161.932	3039.81		161.789	173.796		161.608	1977.16		161.894	204.697		103.728	36.0381
				162.218	3045.77		162.075	173.336		161.941	1980.27		162.227	204.513		103.911	35.7838
				162.551	3052.95		162.408	173.867		162.275	1983.96		162.513	205.723		104.125	35.6514
				162.884	3060.24		162.741	174.269		162.56	1985.86		162.799	204.976		104.338	35.7256
				163.17	3066.04		163.027	174.377		162.894	1988.86		163.132	205.623		104.521	36.4004
				163.503	3073.16		163.36	174.388		163.227	1991.74		163.418	205.676		104.734	36.3274
				163.837	3080.71		163.694	174.61		163.513	1994.78		163.751	205.83		104.948	36.2709
				164.122	3086.13		163.98	174.9		163.846	1997.23		164.084	206.269		105.131	36.8317
				164.456	3093.09		164.313	174.841		164.132	2000.54		164.37	206.486		105.344	36.8384
				164.789	3100.67		164.646	174.473		164.465	2003.06		164.703	206.827		105.557	36.892
				165.075	3106.55		164.932	175.967		164.798	2005.81		164.989	206.935		105.74	36.2271
				165.408	3113.85		165.265	175.681		165.084	2009.24		165.322	206.898		105.954	36.9901
				165.741	3120.53		165.598	175.307		165.418	2011.67		165.656	206.905		106.167	37.1527
				166.027	3127.42		165.884	176.397		165.751	2014.2		165.941	208.12		106.35	35.8321
				166.36	3134.27		166.218	176.903		166.037	2017.24		166.275	208.323		106.563	36.0934
				166.694	3140.77		166.551	176.917		166.37	2020.28		166.608	208.095		106.746	36.0759
				166.98	3147.5		166.837	176.316		166.703	2023.21		166.894	209.213		106.96	35.8017
				167.313	3154.55		167.17	176.534		166.989	2025.41		167.227	209.676		107.173	36.2519
				167.599	3160.08		167.456	176.474		167.322	2029.07		167.56	209.728		107.356	36.5699
				167.884	3166.09		167.789	176.493		167.656	2032.21		167.846	209.026		107.539	36.509
				168.217	3173.43		168.122	176.901		167.941	2032.64		168.179	209.885		107.722	36.5261
				168.503	3179.4		168.408	177.482		168.275	2036.2		168.513	210.46		107.935	36.4969
				168.837	3186.33		168.741	177.276		168.608	2039.67		168.799	208.969		108.149	36.7471
				169.122	3192.36		169.075	177.091		168.894	2040.83		169.132	209.441		108.332	36.3439
				169.456	3198.46		169.36	178.474		169.227	2043.85		169.465	210.504		108.545	36.4376
				169.789	3205.38		169.646	178.016		169.56	2047.03		169.751	209.934		108.758	36.5497
				170.075	3211.63		169.932	178.136		169.846	2049.52		170.084	210.641		108.941	36.2125
				170.408	3218.8		170.265	178.006		170.179	2052.64		170.417	210.803		109.155	36.4669
				170.741	3225.94		170.599	178.02		170.513	2055.2		170.703	211.476		109.368	36.4604
				171.027	3231.36		170.884	178.802		170.799	2057.85		171.037	211.785		109.551	36.736
				171.36	3238.51		171.218	178.827		171.132	2060.57		171.37	212.013		109.764	36.4769
				171.694	3245.35		171.551	179.176		171.465	2063.35		171.656	211.869		109.978	36.3352
				171.979	3251.36		171.837	179.276		171.751	2065.11		171.989	212.589		110.161	37.5
				172.313	3258.39		172.17	179.266		172.084	2068.12		172.322	212.673		110.374	37.3346
				172.646	3265.41		172.503	179.657		172.37	2070.78		172.608	212.55		110.587	37.18
				172.932	3271.51		172.836	180.043		172.703	2073.37		172.941	213.12		110.77	37.3636
				173.265	3278.14		173.122	179.819		173.037	2075.96		173.227	212.883		110.984	37.5345
				173.598	3284.91		173.456	180.24		173.322	2078.78		173.56	213.454		111.197	37.7424
				173.884	3291.34		173.741	180.328		173.656	2081.88		173.894	213.794		111.38	36.552
				174.218	3298.13		174.075	180.627		173.989	2084.91		174.179	213.517		111.594	37.302
				174.551	3304.64		174.408	181.049		174.275	2086.1		174.465	213.848		111.807	37.3893
				174.837	3310.7		174.694	180.414		174.56	2088.81		174.751	214.02		111.99	37.1635
				175.17	3317.61		175.027	181.386		174.894	2091.25		175.084	214.45		112.203	37.2288
				175.503	3324.51		175.36	181.852		175.179	2094.55		175.418	214.707		112.417	37.3515
				175.789	3329.75		175.646	180.638		175.513	2097.2		175.703	214.739		112.6	37.4302
				176.122	3336.92		175.979	181.038		175.799	2099.22		176.037	215.165		112.813	37.307
				176.408	3341.95		176.313	181.546		176.132	2102.1		176.37	215.141		113.026	37.2343
				176.741	3348.99		176.599	181.533		176.465	2104.86		176.703	215.488		113.209	37.7297
				177.075	3355.87		176.932	181.607		176.751	2106.62		176.989	215.762		113.423	37.5973
				177.36	3361.2		177.265	181.56		177.084	2109.66		177.322	215.921		113.636	37.9064
				177.694	3367.92		177.551	182.621		177.418	2112.31		177.608	216.84		113.819	37.4378
				178.027	3374.89		177.884	182.72		177.703	2114.13		177.941	216.893		114.032	37.5585
				178.313	3380.98		178.217	182.96		178.037	2117.12		178.275	217.078		114.215	37.5616
				178.646	3387.36		178.503	182.526		178.37	2119.84		178.56	216.808		114.429	37.4672
				178.979	3393.79		178.837	183.156		178.656	2121.41		178.894	217.375		114.642	37.3994
				179.265	3399.92		179.17	183.252		178.989	2124.48		179.227	217.691		114.825	37.9318
				179.599	3406.49		179.456	183.263		179.322	2127.35		179.513	217.29		115.038	37.9112
				179.932	3413.1		179.789	183.45		179.608	2128.83		179.846	217.761		115.252	37.8774
				180.218	3418.63		180.075	183.843		179.941	2131.48		180.179	217.923		115.435	38.1162
				180.503	3424.33		180.408	184.258		180.275	2134.6		180.465	218.485		115.648	38.2275
				180.789	3429.8		180.741	184.331		180.56	2136.64		180.798	218.676		115.861	38.3082
				181.122	3436.76		181.027	184.467		180.894	2139.39		181.132	218.903		116.044	37.8929
				181.456	3443.33		181.361	184.685		181.179	2141.73		181.418	219.269		116.258	38.2212
				181.741	3448.73		181.694	184.929		181.513	2144.01		181.751	219.201		116.471	38.4708
				182.075	3455.34		181.979	184.17		181.846	2146.8		182.084	219.744		116.654	37.4449
				182.408	3461.94		182.313	184.684		182.179	2149.59		182.37	219.744		116.868	37.2787
				182.694	3467.04		182.646	185.066		182.465	2151.73		182.703	219.993		117.081	37.7381
				183.027	3473.85		182.932	185.161		182.799	2154.31		183.036	220.424		117.264	38.125
				183.36	3480.58		183.265	185.153		183.084	2156.95		183.322	220.103		117.477	37.9698
				183.646	3486.06		183.598	185.43		183.418	2159.05		183.656	220.608		117.691	38.0469
				183.979	3492.56		183.884	185.581		183.751	2161.4		183.989	220.982		117.874	38.5955
				184.313	3499.04		184.218	185.741		184.037	2164.52		184.275	220.994		118.087	38.6925
				184.599	3504.32		184.551	185.999		184.37	2166.94		184.608	221.585		118.3	38.4777
				184.932	3511.05		184.837	186.695		184.703	2169.26		184.894	221.561		118.483	38.231
				185.265	3517.82		185.17	186.521		184.989	2171.95		185.227	222.159		118.697	38.6571
				185.551	3522.94		185.503	186.626		185.275	2173.58		185.56	222.468		118.91	38.7662
				185.884	3529.12		185.789	186.617		185.56	2176.17		185.846	221.623		119.093	37.8168
				186.218	3536.06		186.122	187.249		185.894	2178.74		186.179	222.407		119.306	37.8833
				186.503	3541.24		186.456	187.559		186.227	2181.73		186.513	223.266		119.52	38.4368
				186.837	3547.67		186.742	187.301		186.513	2183.21		186.799	222.332		119.703	38.4422
				187.17	3553.86		187.075	187.5		186.846	2186.04		187.132	222.856		119.916	38.3339
				187.456	3559.79		187.408	187.756		187.179	2188.95		187.465	223.385		120.099	38.5262
				187.789	3565.97		187.694	187.964		187.465	2190.21		187.751	223.538		120.282	38.5194
				188.122	3572.24		188.027	188.525		187.798	2193.13		188.084	224.006		120.495	38.5908
				188.408	3578.02		188.36	188.674		188.132	2195.92		188.417	224.314		120.678	38.6209
				188.741	3584.19		188.646	188.591		188.418	2198.81		188.703	224.899		120.892	38.6022
				189.075	3590.29		188.979	189.128		188.751	2200.99		189.037	224.916		121.105	38.4284
				189.36	3596.28		189.265	188.264		189.037	2204.25		189.37	225.18		121.288	39.1221
				189.694	3602.37		189.551	189.542		189.322	2205.4		189.656	224.926		121.501	39.256
				189.979	3607.87		189.884	189.202		189.656	2208.26		189.989	225.562		121.715	39.2743
				190.313	3614.16		190.17	189.456		189.941	2209.9		190.322	225.824		121.898	38.6289
				190.646	3620.32		190.503	190.113		190.275	2212.63		190.608	225.563		122.111	38.9746
				190.932	3626.01		190.789	189.356		190.608	2215.49		190.941	225.743		122.294	38.6234
				191.265	3632.32		191.122	189.617		190.894	2217.66		191.275	226.348		122.507	38.6654
				191.598	3638.39		191.456	190.366		191.227	2220.39		191.561	226.308		122.721	38.7027
				191.884	3643.6		191.741	190.175		191.56	2222.76		191.894	226.364		122.904	38.855
				192.218	3650.07		192.075	190.531		191.846	2225.08		192.227	226.597		123.117	38.9963
				192.551	3656.47		192.408	190.416		192.179	2227.52		192.513	227.654		123.33	39.0365
				192.837	3661.36		192.741	190.875		192.465	2230.25		192.846	227.584		123.513	38.9694
				193.17	3667.89		193.027	191.002		192.799	2232.47		193.179	227.707		123.727	39.1637
				193.503	3674.41		193.36	191.276		193.132	2235.06		193.465	228.298		123.94	39.2277
				193.789	3678.97		193.646	191.005		193.418	2237.31		193.798	228.703		124.123	39.0624
				194.122	3685.5		193.979	191.12		193.703	2238.76		194.084	228.357		124.336	39.1084
				194.456	3691.96		194.313	191.44		193.989	2241.97		194.37	228.7		124.55	39.4643
				194.741	3696.77		194.599	191.679		194.322	2244.09		194.703	229.118		124.733	39.2942
				195.075	3702.81		194.932	191.856		194.656	2246.36		194.989	228.873		124.946	39.1933
				195.408	3709.11		195.265	192.076		194.941	2248.89		195.322	229.503		125.159	39.3068
				195.694	3714.36		195.551	192.664		195.275	2251.41		195.608	228.982		125.342	39.2087
				196.027	3720.52		195.884	192.552		195.608	2253.83		195.941	229.486		125.556	39.4233
				196.36	3726.54		196.218	192.09		195.941	2256.06		196.275	229.872		125.769	39.4327
				196.646	3732.29		196.503	193.455		196.227	2258.55		196.608	230.472		125.952	39.6557
				196.979	3738.46		196.837	193.684		196.56	2261.2		196.894	230.202		126.165	39.6743
				197.313	3744.52		197.17	193.381		196.846	2262.71		197.227	230.414		126.379	39.651
				197.599	3750.25		197.456	194.296		197.179	2264.95		197.513	231.128		126.562	39.6054
				197.932	3756.27		197.789	194.504		197.513	2267.41		197.846	231.115		126.775	39.9443
				198.265	3762.18		198.122	194.776		197.799	2269.95		198.179	231.327		126.958	39.5745
				198.551	3767.73		198.408	193.621		198.132	2272.07		198.465	231.203		127.172	39.7037
				198.884	3773.78		198.741	194.394		198.465	2274.44		198.799	231.608		127.385	39.7495
				199.17	3778.3		199.075	194.637		198.751	2277.39		199.132	231.992		127.598	39.9542
				199.456	3784		199.36	194.303		199.084	2279.66		199.418	231.938		127.781	39.5286
				199.789	3789.69		199.694	194.391		199.418	2282.25		199.751	232.183		127.995	40.0747
				200.075	3795.62		199.979	195.314		199.703	2284.17		200.084	232.756		128.178	39.3056
				200.408	3801.64		200.313	195.306		200.037	2286.79		200.37	232.709		128.391	39.7088
				200.694	3807.27		200.646	195.405		200.37	2289.45		200.703	233.124		128.604	40.0031
				201.027	3813.36		200.932	195.824		200.656	2291.08		201.037	233.39		128.787	39.7002
				201.36	3819.44		201.218	195.592		200.989	2293.63		201.322	233.065		129.001	39.8521
				201.646	3824.65		201.503	195.472		201.322	2296.27		201.656	233.486		129.214	40.033
				201.979	3830.94		201.837	195.653		201.608	2298.62		201.989	234.169		129.397	40.2544
				202.313	3836.94		202.17	196.154		201.941	2300.94		202.275	233.827		129.61	40.3539
				202.646	3843.36		202.456	196.276		202.275	2303.24		202.608	234.366		129.824	40.379
				202.932	3848.35		202.789	196.071		202.56	2306.31		202.941	234.728		130.007	39.9408
				203.265	3854.76		203.122	196.329		202.894	2308.27		203.227	235.034		130.22	40.2789
				203.551	3859.89		203.408	197.268		203.227	2310.23		203.56	235.189		130.433	40.3747
				203.884	3865.84		203.741	197.221		203.513	2313.46		203.894	235.764		130.616	39.7293
				204.218	3872.23		204.075	197.516		203.846	2315.85		204.18	235.734		130.83	39.8546
				204.503	3877.46		204.36	197.926		204.132	2318.39		204.513	236.008		131.043	39.7824
				204.837	3883.6		204.694	198.049		204.418	2319.54		204.798	235.811		131.226	40.5955
				205.17	3889.84		205.027	198.19		204.703	2321.68		205.084	236		131.439	40.4792
				205.456	3895.14		205.313	197.6		204.989	2325.35		205.37	237.031		131.653	40.0081
				205.789	3901.31		205.646	198.171		205.322	2327.45		205.703	237.397		131.836	41.0505
				206.122	3907.39		205.979	198.412		205.608	2329.05		206.037	237.466		132.049	40.8414
				206.408	3912.34		206.265	198.453		205.941	2332.19		206.322	237.337		132.263	40.6764
				206.741	3918.74		206.599	198.362		206.275	2334.76		206.656	238.071		132.445	40.7184
				207.075	3924.97		206.932	198.712		206.56	2336		206.989	238.259		132.659	41.0156
				207.361	3929.69		207.218	199.562		206.894	2339.19		207.322	238.502		132.842	40.0369
				207.694	3935.79		207.551	199.8		207.179	2340.61		207.608	237.928		133.025	40.8569
				208.027	3942.28		207.884	199.505		207.513	2343.41		207.941	238.595		133.238	40.5233
				208.313	3946.82		208.17	200.481		207.846	2345.95		208.227	238.326		133.421	40.6553
				208.646	3953.05		208.503	200.674		208.132	2347.41		208.56	238.552		133.634	41.0925
				208.979	3959.22		208.837	200.753		208.465	2350.24		208.894	238.599		133.848	41.0644
				209.265	3964.24		209.122	200.355		208.798	2352.87		209.18	239.719		134.031	40.6874
				209.599	3970.16		209.456	201.216		209.084	2355.3		209.513	239.704		134.244	40.8297
				209.884	3975.59		209.789	201.323		209.418	2357.28		209.846	239.51		134.457	40.9417
				210.218	3981.47		210.075	200.55		209.751	2359.62		210.132	240.696		134.64	40.5257
				210.551	3987.18		210.408	200.917		210.037	2363.27		210.465	240.936		134.854	40.3139
				210.837	3992.69		210.741	201.52		210.37	2365.25		210.798	241.03		135.037	40.9577
				211.122	3997.13		211.027	201.162		210.703	2367.09		211.084	240.908		135.25	40.8111
				211.408	4001.9		211.36	201.6		210.989	2371.28		211.418	241.58		135.463	40.7146
				211.741	4007.86		211.646	202.051		211.322	2373.32		211.751	242.084		135.646	40.9094
				212.075	4013.89		211.98	202.02		211.656	2375.13		212.037	241.535		135.86	40.8095
				212.36	4018.66		212.313	201.987		211.941	2378.01		212.37	241.858		136.073	40.9124
				212.694	4024.59		212.646	202.733		212.275	2380.88		212.703	242.509		136.256	41.0658
				213.027	4030.52		212.932	202.497		212.608	2383.1		212.989	241.711		136.47	40.961
				213.313	4035.32		213.265	203.019		212.894	2384.47		213.322	242.266		136.683	41.038
				213.646	4041.05		213.551	202.69		213.227	2387.59		213.656	242.351		136.866	41.2578
				213.979	4046.92		213.884	202.968		213.56	2390.4		213.941	242.731		137.079	41.1038
				214.265	4052		214.218	203.598		213.846	2391.31		214.275	243.026		137.293	41.2052
				214.598	4057.42		214.503	203.405		214.179	2394.35		214.608	243.429		137.476	41.0304
				214.932	4063.21		214.837	203.788		214.465	2395.7		214.894	243.483		137.689	40.9756
				215.218	4068.57		215.17	203.852		214.799	2398.35		215.227	243.623		137.902	41.1172
				215.551	4074.42		215.456	204.314		215.132	2401.12		215.513	244.258		138.085	41.0567
				215.884	4079.71		215.789	204.793		215.418	2402.69		215.846	244.289		138.299	41.1463
				216.17	4085.43		216.122	204.832		215.751	2405.07		216.179	243.936		138.512	41.2508
				216.503	4090.86		216.408	204.394		216.084	2408.07		216.513	244.513		138.695	41.5436
				216.837	4096.43		216.741	205.111		216.37	2410		216.799	245.462		138.908	41.4106
				217.122	4101.43		217.075	205.826		216.703	2412.58		217.132	245.493		139.122	41.6509
				217.456	4107.22		217.361	204.959		217.037	2415.3		217.418	245.89		139.305	41.2871
				217.789	4113.08		217.694	205.114		217.322	2417.79		217.751	246.286		139.518	41.2321
				218.075	4117.88		218.027	205.884		217.656	2420.41		218.084	246.667		139.701	41.4915
				218.408	4123.57		218.313	205.857		217.989	2422.8		218.37	245.871		139.884	41.6127
				218.741	4129.67		218.646	206.26		218.275	2424.47		218.703	246.315		140.097	41.8152
				219.027	4134.42		218.979	206.104		218.608	2427.25		219.037	246.781		140.28	41.604
				219.36	4140.43		219.265	206.833		218.941	2429.84		219.322	246.87		140.494	41.7554
				219.694	4146.32		219.598	207.034		219.227	2431.18		219.656	247.024		140.676	41.2905
				219.979	4150.58		219.932	207.067		219.56	2434.18		219.989	247.103		140.89	41.2941
				220.313	4156.75		220.218	206.824		219.894	2437		220.275	247.929		141.103	41.4627
				220.646	4162.87		220.551	207.542		220.18	2438.45		220.608	248.261		141.317	41.8815
				220.932	4167.02		220.884	207.925		220.513	2440.91		220.941	248.451		141.5	41.0486
				221.265	4172.97		221.17	207.451		220.846	2443.69		221.227	248.738		141.713	41.0886
				221.551	4178.11		221.503	207.773		221.132	2445.84		221.56	248.966		141.926	41.1275
				221.884	4183.82		221.837	208.377		221.465	2448.41		221.894	249.633		142.109	42.0201
				222.218	4189.32		222.122	208.279		221.751	2449.94		222.18	249.259		142.323	41.5862
				222.551	4195.11		222.456	208.578		222.037	2451.71		222.513	249.853		142.536	41.5058
				222.837	4200.75		222.741	208.899		222.37	2454.27		222.846	250.301		142.719	42.4438
				223.17	4206.24		223.075	209.377		222.656	2456.45		223.132	249.603		142.932	42.2976
				223.456	4211.5		223.408	209.384		222.989	2458.89		223.465	249.834		143.115	41.6993
				223.789	4217.26		223.694	208.875		223.322	2461.15		223.798	250.308		143.329	41.8469
				224.122	4222.79		224.027	209.456		223.608	2463.42		224.084	250.457		143.542	42.2474
				224.408	4227.34		224.36	210.055		223.941	2465.71		224.418	250.999		143.725	41.6494
				224.741	4233.12		224.646	209.562		224.275	2468.16		224.751	251.006		143.938	41.7514
				225.075	4239.2		224.979	209.808		224.56	2470.28		225.037	251.602		144.152	42.0837
				225.36	4243.46		225.313	209.963		224.894	2472.9		225.37	251.837		144.335	42.4853
				225.694	4249.02		225.599	210.536		225.227	2474.98		225.703	252.202		144.548	42.3308
				226.027	4255.27		225.932	210.401		225.513	2477.23		225.989	251.994		144.762	42.3465
				226.313	4260.09		226.265	210.503		225.846	2479.37		226.322	252.53		144.944	42.4989
				226.646	4265.85		226.551	211.593		226.132	2481.17		226.608	252.27		145.158	42.7902
				226.979	4271.73		226.884	211.415		226.465	2483.78		226.894	252.979		145.371	42.7238
				227.265	4276.62		227.218	211.262		226.798	2486.16		227.227	253.466		145.554	42.2218
				227.598	4282.51		227.503	211.833		227.084	2487.43		227.513	253.147		145.768	42.3938
				227.932	4288.35		227.837	212.384		227.418	2490.08		227.846	253.345		145.981	42.819
				228.218	4292.62		228.17	212.496		227.751	2492.59		228.179	253.308		146.164	41.7218
				228.551	4298.68		228.456	212.603		228.037	2493.34		228.465	254.173		146.377	42.4738
				228.884	4304.41		228.789	212.939		228.37	2495.6		228.799	254.134		146.591	42.7964
				229.17	4309.2		229.075	212.609		228.703	2498.45		229.084	254.66		146.774	42.4002
				229.503	4314.62		229.408	212.623		228.989	2500.34		229.418	254.89		146.987	42.2982
				229.837	4320.31		229.741	212.986		229.322	2501.92		229.751	255.256		147.2	42.6402
				230.122	4325.37		230.027	213.245		229.656	2504.35		230.037	255.156		147.383	42.7506
				230.456	4330.71		230.313	213.661		229.941	2507.18		230.37	255.551		147.597	43.015
				230.789	4336.09		230.646	214.24		230.275	2509.11		230.703	255.964		147.81	42.6882
				231.075	4341.64		230.932	213.908		230.608	2511.29		230.989	255.476		147.993	42.881
				231.408	4347		231.265	214.675		230.894	2514.13		231.322	255.82		148.206	43.1246
				231.694	4352.31		231.598	214.671		231.227	2516.17		231.656	256.218		148.42	42.9774
				231.979	4357.05		231.884	214.514		231.56	2518.21		231.941	256.536		148.603	42.9597
				232.313	4362.46		232.218	214.638		231.846	2520.21		232.275	256.521		148.816	43.1781
				232.599	4366.58		232.551	215.389		232.179	2522.65		232.608	256.809		148.999	42.7101
				232.932	4372.08		232.837	214.835		232.513	2525.2		232.894	257.296		149.182	42.8099
				233.265	4378.41		233.17	215.335		232.799	2526.73		233.227	257.632		149.365	43.2027
				233.551	4382.37		233.456	215.368		233.132	2529.17		233.56	257.745		149.578	43.2968
				233.884	4388.12		233.789	215.334		233.465	2531.58		233.846	258.433		149.792	43.1897
				234.17	4393.2		234.122	215.712		233.751	2533.32		234.179	258.667		149.975	42.8355
				234.503	4398.44		234.408	216.231		234.084	2536.07		234.513	259.06		150.188	43.4744
				234.837	4404.11		234.694	216.596		234.418	2538.11		234.799	258.719		150.401	43.5558
				235.122	4408.95		234.98	216.609		234.703	2539.78		235.132	259.081		150.615	43.6681
				235.456	4414.18		235.313	216.704		235.037	2542.32		235.418	259.402		150.798	42.4761
				235.789	4419.81		235.646	216.943		235.322	2543.73		235.703	259.502		151.011	43.021
				236.075	4425.04		235.932	216.895		235.608	2546.22		235.989	260.171		151.194	42.9849
				236.408	4430.33		236.265	217.389		235.941	2548.16		236.275	259.507		151.407	42.5113
				236.741	4435.69		236.598	217.338		236.227	2550.26		236.608	259.787		151.621	42.6153
				237.027	4440.51		236.884	218.023		236.56	2552.9		236.894	260.481		151.804	43.6901
				237.36	4446.21		237.218	218.178		236.894	2555.11		237.227	260.681		152.017	43.6447
				237.694	4451.38		237.551	218.349		237.179	2557.09		237.56	260.964		152.23	43.4904
				237.98	4456.64		237.837	218.848		237.513	2559.59		237.846	261.066		152.413	43.7226
				238.313	4461.75		238.17	219.235		237.799	2560.89		238.179	261.387		152.627	43.8819
				238.646	4467.23		238.503	219.395		238.132	2563.7		238.465	262.237		152.84	43.8509
				238.932	4472.23		238.789	219.165		238.465	2566.38		238.799	262.38		153.023	43.2129
				239.265	4477.39		239.122	219.524		238.798	2568.76		239.132	262.552		153.236	43.619
				239.551	4482.75		239.456	219.721		239.084	2569.79		239.418	262.678		153.45	44.0105
				239.884	4488.28		239.741	219.677		239.418	2572.57		239.751	263.117		153.633	43.1566
				240.218	4493.55		240.075	220.418		239.703	2574.14		240.084	263.111		153.846	43.0571
				240.551	4499.05		240.408	220.288		240.037	2576.44		240.37	263.144		154.059	43.5882
				240.837	4504.34		240.694	220.17		240.37	2579.05		240.703	263.419		154.242	43.5284
				241.17	4510.16		241.027	220.726		240.656	2581.3		241.037	263.791		154.456	43.366
				241.456	4514.53		241.36	221.289		240.989	2583.55		241.322	263.697		154.669	43.3158
				241.789	4520.61		241.646	220.567		241.322	2585.38		241.656	263.932		154.852	43.9488
				242.122	4526.34		241.979	220.908		241.608	2587.97		241.989	264.2		155.066	43.8104
				242.456	4531.96		242.313	221.404		241.941	2590.22		242.275	265.026		155.279	43.6898
				242.741	4536.4		242.599	221.375		242.275	2592.53		242.608	265.075		155.462	43.7736
				243.075	4542.61		242.932	221.352		242.56	2594.13		242.941	265.18		155.675	44.2177
				243.36	4545.78		243.265	221.606		242.894	2596.82		243.227	265.525		155.858	43.6397
				243.694	4551.87		243.551	222.573		243.227	2599.15		243.56	265.893		156.072	43.5071
				244.027	4558.25		243.884	222.548		243.513	2600.7		243.894	266.098		156.285	43.6093
				244.313	4561.85		244.217	222.5		243.846	2602.81		244.18	266.092		156.468	43.9562
				244.599	4567.63		244.503	223.067		244.179	2605.71		244.513	266.387		156.681	44.1194
				244.884	4572.33		244.837	223.097		244.465	2607.29		244.846	266.74		156.895	43.8175
				245.218	4577.56		245.122	223.266		244.798	2609.67		245.132	267.221		157.078	44.5279
				245.551	4583.05		245.456	223.44		245.132	2611.86		245.465	267.804		157.291	44.451
				245.837	4587.57		245.789	223.91		245.418	2613.81		245.798	268.237		157.504	44.4374
				246.17	4593.08		246.075	224.026		245.751	2616.28		246.084	267.5		157.687	43.9569
				246.503	4598.47		246.408	224.376		246.084	2618.59		246.418	267.844		157.901	44.1007
				246.789	4603.4		246.741	224.52		246.37	2619.8		246.751	268.603		158.114	44.5049
				247.122	4608.89		247.027	224.7		246.703	2622.57		247.037	267.821		158.297	44.2712
				247.456	4614.25		247.36	225.271		246.989	2624.87		247.37	268.249		158.51	44.1538
				247.741	4619.12		247.694	225.431		247.275	2626.29		247.656	269.231		158.724	44.2548
				248.075	4624.37		247.98	225.267		247.56	2627.86		247.941	269.461		158.907	44.4418
				248.408	4629.52		248.313	225.637		247.894	2629.88		248.227	269.155		159.12	44.3252
				248.694	4634.45		248.646	226.08		248.227	2632.48		248.56	269.364		159.333	43.9839
				249.027	4639.35		248.932	225.75		248.513	2635.1		248.894	269.932		159.516	45.0347
				249.36	4644.74		249.265	226.153		248.846	2636.94		249.179	270.408		159.73	45.0443
				249.646	4649.94		249.598	226.406		249.179	2639.02		249.513	270.412		159.943	45.2622
				249.98	4655.37		249.884	226.657		249.465	2641.22		249.846	270.742		160.126	43.8903
				250.313	4660.37		250.218	226.739		249.798	2643.63		250.179	271.469		160.339	44.828
				250.599	4664.98		250.551	226.547		250.132	2646.01		250.465	270.964		160.553	45.3612
				250.932	4670.72		250.837	227.61		250.418	2647.16		250.799	271.54		160.736	43.4985
				251.265	4676.2		251.17	228.025		250.751	2649.49		251.084	271.388		160.949	43.6974
				251.551	4679.54		251.503	227.793		251.084	2652.01		251.418	271.581		161.132	44.9305
				251.884	4685.13		251.789	228.405		251.37	2653.55		251.751	271.693		161.315	45.1085
				252.218	4690.82		252.122	228.469		251.703	2655.8		252.037	272.837		161.528	45.5016
				252.503	4694.46		252.456	229.073		252.037	2658.06		252.37	272.773		161.711	43.8972
				252.837	4700.02		252.741	228.314		252.322	2660.57		252.703	272.745		161.925	44.0127
				253.17	4705.98		253.075	228.805		252.656	2662.38		252.989	274.392		162.138	44.5805
				253.456	4709.57		253.408	229.116		252.989	2664.27		253.322	274.479		162.321	44.3638
				253.789	4715.39		253.694	229.004		253.275	2666.6		253.656	274.508		162.534	44.6285
				254.075	4719.31		254.027	229.338		253.608	2668.47		253.941	274.047		162.717	45.1265
				254.408	4724.44		254.313	229.795		253.941	2670.34		254.275	275.096		162.931	44.9999
				254.741	4730.12		254.599	229.952		254.227	2672.52		254.608	275.469		163.144	45.0578
				255.027	4734.7		254.932	229.987		254.56	2674.58		254.894	274.214		163.357	45.2605
				255.361	4739.62		255.218	230.334		254.894	2676.79		255.227	274.931		163.54	44.7002
				255.694	4745.03		255.551	230.393		255.18	2678.87		255.56	275.366		163.754	44.9507
				255.979	4749.52		255.837	230.671		255.513	2681.01		255.846	275.182		163.937	45.0668
				256.313	4754.7		256.17	230.945		255.846	2683.33		256.179	275.732		164.15	45.041
				256.646	4760.07		256.503	230.998		256.132	2685.16		256.513	275.919		164.364	44.9719
				256.932	4764.78		256.789	231.746		256.465	2687.13		256.799	276.516		164.547	45.4909
				257.265	4770.11		257.122	231.89		256.798	2689.36		257.132	276.577		164.76	45.418
				257.598	4775.62		257.456	232.022		257.084	2691.65		257.465	276.792		164.973	45.3764
				257.884	4780.28		257.741	232.089		257.417	2693.76		257.751	277.427		165.156	45.2524
				258.218	4785.41		258.075	232.465		257.703	2695.64		258.084	277.926		165.37	45.4139
				258.551	4790.69		258.408	232.632		258.037	2698.14		258.37	277.381		165.583	45.8495
				258.837	4795.12		258.694	232.729		258.37	2700.41		258.703	278.187		165.766	44.5949
				259.17	4800.39		259.027	233.123		258.703	2702.65		259.037	278.357		165.979	45.1771
				259.503	4805.88		259.36	233.512		258.989	2704.32		259.322	278.284		166.193	45.6631
				259.789	4810.19		259.646	232.752		259.322	2706.94		259.656	278.712		166.376	45.0414
				260.122	4815.66		259.979	233.393		259.608	2708.76		259.989	279.158		166.589	45.2227
				260.456	4821.12		260.313	234.071		259.941	2710.91		260.275	278.767		166.802	45.6641
				260.741	4824.98		260.599	233.43		260.275	2712.98		260.608	279.17		166.985	45.1776
				261.075	4830.5		260.932	233.276		260.56	2715.4		260.941	279.563		167.199	45.5975
				261.408	4835.64		261.265	234.425		260.894	2717.6		261.227	279.688		167.412	45.5652
				261.694	4840.95		261.551	234.442		261.227	2719.69		261.56	279.915		167.595	45.5176
				262.027	4845.84		261.884	234.562		261.513	2722.05		261.894	280.162		167.808	45.4788
				262.36	4850.5		262.218	234.632		261.846	2724.53		262.179	281.08		168.022	45.8285
				262.646	4856.07		262.503	235.889		262.179	2726.68		262.465	280.789		168.205	45.4294
				262.979	4861.1		262.837	235.863		262.465	2728.34		262.751	280.981		168.418	45.5617
				263.265	4865.4		263.122	236.169		262.799	2730.45		263.084	281.596		168.601	45.9993
				263.551	4868.8		263.408	235.786		263.132	2732.98		263.418	281.748		168.784	45.7547
				263.884	4874.08		263.694	236.885		263.418	2735.25		263.703	282.007		168.967	45.406
				264.17	4878.8		263.979	236.654		263.751	2737.12		264.037	282.352		169.18	45.3318
				264.503	4883.83		264.313	237.063		264.084	2739.44		264.37	282.48		169.394	45.3425
				264.836	4888.92		264.599	236.566		264.37	2741.54		264.656	282.888		169.577	46.1859
				265.122	4894.01		264.932	237.135		264.703	2743.88		264.989	283.291		169.79	45.9369
				265.456	4899		265.265	237.691		265.037	2746.08		265.322	283.366		170.003	45.8015
				265.741	4903.77		265.551	237.275		265.322	2747.76		265.608	283.937		170.186	46.367
				266.075	4908.85		265.884	237.509		265.656	2750.44		265.941	284.091		170.4	46.4503
				266.408	4913.7		266.17	237.992		265.989	2752.91		266.275	284.644		170.613	46.4916
				266.694	4918.73		266.503	237.898		266.275	2754.08		266.56	284.386		170.796	46.4141
				267.027	4923.65		266.837	238.23		266.608	2756.55		266.894	285.155		171.009	46.6295
				267.36	4928.42		267.122	239.117		266.894	2758.96		267.227	285.307		171.223	46.6018
				267.646	4933.01		267.456	238.896		267.18	2760.97		267.513	284.867		171.406	46.0477
				267.979	4938.11		267.789	239.044		267.513	2763.56		267.846	285.44		171.619	46.2959
				268.313	4943.08		268.075	239.598		267.799	2764.93		268.179	286.057		171.832	46.5502
				268.599	4947.61		268.408	240.02		268.132	2767.59		268.465	285.653		172.015	45.7977
				268.932	4952.63		268.741	240.423		268.465	2770.04		268.798	286.092		172.229	45.7434
				269.265	4958.1		269.027	239.771		268.751	2771.4		269.132	286.423		172.442	46.0994
				269.551	4962.31		269.36	240.421		269.084	2773.94		269.418	287.082		172.625	46.4264
				269.884	4967.53		269.694	241.015		269.417	2776.81		269.751	287.123		172.838	46.2057
				270.217	4972.79		269.979	240.297		269.703	2777.49		270.084	287.42		173.052	45.9965
				270.503	4977.26		270.313	240.503		270.037	2780.51		270.37	287.919		173.235	47.0837
				270.837	4982.1		270.646	240.893		270.37	2783.11		270.703	288.364		173.448	46.5389
				271.17	4987.49		270.932	241.684		270.656	2784.41		270.989	288.315		173.662	46.4767
				271.456	4992.18		271.265	241.658		270.989	2787.1		271.322	288.504		173.845	47.0463
				271.789	4997.74		271.598	241.588		271.275	2789.45		271.656	288.832		174.058	47.0368
				272.122	5002.78		271.884	242.427		271.608	2791.5		271.941	289.05		174.271	46.5867
				272.408	5007.14		272.218	242.639		271.941	2793.59		272.275	289.288		174.454	46.87
				272.741	5012.58		272.551	242.804		272.227	2796.61		272.608	289.692		174.668	47.157
				273.027	5016.86		272.837	243.36		272.56	2798.91		272.894	289.569		174.851	46.5927
				273.313	5021.43		273.17	243.586		272.894	2801.05		273.227	290.269		175.064	47.0089
				273.599	5025.65		273.503	243.689		273.179	2802.85		273.56	290.455		175.277	47.5185
				273.932	5030.71		273.789	243.936		273.513	2805.54		273.846	289.998		175.46	45.9018
				274.265	5035.84		274.122	244.47		273.846	2807.92		274.179	290.652		175.674	46.1272
				274.551	5040.48		274.408	243.929		274.132	2809.91		274.513	291.182		175.887	46.852
				274.837	5044.99		274.694	244.42		274.465	2812.29		274.799	291.565		176.07	45.9333
				275.122	5049.32		275.027	244.55		274.798	2814.58		275.132	291.798		176.283	45.6066
				275.456	5054.36		275.313	245.286		275.084	2817.02		275.465	292.181		176.497	46.0997
				275.789	5059.25		275.646	245.735		275.418	2819.48		275.751	292.398		176.68	47.0954
				276.075	5063.71		275.932	245.092		275.751	2821.49		276.084	292.808		176.893	46.2602
				276.408	5068.24		276.265	245.774		276.037	2823.95		276.418	293.047		177.106	46.3076
				276.741	5073.02		276.599	246.142		276.37	2826.46		276.703	293.242		177.289	47.6464
				277.027	5077.69		276.932	246.556		276.703	2828.62		277.037	293.623		177.503	47.5548
				277.36	5082.78		277.218	246.087		276.989	2830.25		277.37	293.802		177.716	47.4521
				277.694	5087.84		277.551	247.059		277.322	2833.25		277.656	293.599		177.899	47.2246
				277.98	5093.04		277.884	247.491		277.608	2834.48		277.989	294.388		178.112	47.471
				278.313	5098.28		278.17	246.376		277.941	2837.18		278.322	294.665		178.326	47.5468
				278.646	5103.3		278.503	247.03		278.275	2839.72		278.608	294.576		178.509	46.6722
				278.932	5108.25		278.789	247.277		278.608	2842.6		278.941	294.984		178.722	46.9855
				279.265	5113.58		279.122	247.392		278.894	2843.6		279.275	295.639		178.935	47.3186
				279.598	5118.57		279.456	247.64		279.227	2846.14		279.56	295.243		179.119	47.6755
				279.884	5123.21		279.741	248.347		279.513	2848.25		279.894	295.349		179.332	47.6682
				280.218	5128.73		280.075	248.602		279.846	2850.57		280.179	296.21		179.545	47.7007
				280.551	5133.71		280.408	248.474		280.179	2852.84		280.513	296.552		179.728	47.6172
				280.837	5138.67		280.694	249.068		280.513	2855.37		280.846	296.772		179.942	47.9231
				281.17	5143.81		281.027	249.674		280.799	2857.71		281.132	296.651		180.155	47.8632
				281.503	5148.98		281.36	249.918		281.132	2860.09		281.465	297.444		180.338	47.4333
				281.789	5153.62		281.646	249.732		281.418	2862.38		281.798	298.148		180.551	47.728
				282.122	5159.02		281.979	250.165		281.751	2864.51		282.084	297.141		180.765	47.8758
				282.456	5164.34		282.313	250.484		282.084	2866.76		282.418	297.668		180.948	47.4754
				282.741	5168.53		282.599	250.177		282.37	2868.85		282.751	298.234		181.161	47.852
				283.075	5173.89		282.932	250.955		282.703	2871.24		283.037	298.243		181.344	47.9407
				283.408	5179.78		283.265	251.008		283.037	2873.6		283.37	298.679		181.527	47.5845
				283.694	5183.87		283.551	251.124		283.322	2875.68		283.703	299.157		181.74	47.6786
				284.027	5189.32		283.884	251.256		283.656	2878.07		283.989	299.141		181.923	47.6717
				284.313	5194.19		284.217	251.9		283.989	2880.6		284.322	299.566		182.136	47.5949
				284.599	5198.72		284.503	251.528		284.275	2881.77		284.656	299.77		182.319	47.942
				284.932	5204.38		284.837	252.082		284.608	2884.85		284.941	300.122		182.533	47.925
				285.218	5208.66		285.17	252.446		284.941	2887.37		285.275	300.544		182.746	47.5065
				285.551	5214.43		285.456	252.682		285.227	2888.39		285.608	300.727		182.96	47.4863
				285.837	5218.97		285.789	252.573		285.56	2890.93		285.894	301.237		183.143	48.2563
				286.17	5224.58		286.122	252.846		285.894	2893.42		286.227	301.499		183.356	48.3787
				286.503	5229.83		286.408	253.625		286.18	2895.13		286.56	302.027		183.539	47.8321
				286.837	5235.28		286.741	254.089		286.513	2897.76		286.846	301.554		183.752	48.126
				287.122	5239.86		287.027	253.864		286.798	2899.85		287.179	302.303		183.966	48.4464
				287.456	5245.19		287.36	254.54		287.084	2901.91		287.465	301.814		184.149	47.5787
				287.741	5250.14		287.694	254.779		287.418	2904.25		287.751	302.523		184.362	47.328
				288.075	5255.22		287.979	254.184		287.703	2906.49		288.084	302.809		184.575	47.8056
				288.408	5260.39		288.265	255.274		288.037	2908.94		288.37	303.261		184.758	48.2585
				288.694	5265.29		288.551	255.391		288.37	2911.27		288.703	303.453		184.972	48.174
				289.027	5270.8		288.884	255.725		288.656	2912.86		289.037	303.449		185.185	48.1042
				289.36	5276.14		289.218	255.75		288.989	2915.44		289.322	304.388		185.398	48.1622
				289.646	5280.81		289.503	256.025		289.322	2918.22		289.656	304.387		185.581	48.6346
				289.98	5286.28		289.837	256.108		289.608	2918.92		289.989	304.775		185.795	48.5122
				290.313	5291.64		290.17	256.217		289.941	2922		290.275	304.767		185.978	48.5265
				290.599	5295.94		290.456	257.126		290.227	2924.15		290.608	305.401		186.191	48.6417
				290.932	5301.6		290.789	257.215		290.56	2926.14		290.894	305.139		186.404	48.6934
				291.265	5307.17		291.122	257.034		290.894	2928.49		291.179	305.721		186.587	48.341
				291.551	5311.12		291.408	257.761		291.179	2930.79		291.465	305.554		186.801	48.4796
				291.884	5316.73		291.741	258.264		291.513	2932.77		291.799	305.792		187.014	48.3619
				292.218	5322.47		292.075	258.342		291.846	2934.83		292.132	306.373		187.197	48.7756
				292.503	5326.3		292.36	258.874		292.132	2937.48		292.418	306.802		187.41	48.8371
				292.837	5332.04		292.694	259.151		292.465	2939.34		292.751	307.225		187.624	48.7651
				293.17	5337.48		293.027	259.662		292.798	2941.13		293.084	307.304		187.807	48.6839
				293.456	5342.16		293.313	258.536		293.084	2944.06		293.37	307.013		188.02	48.9357
				293.789	5347.14		293.646	259.374		293.418	2946.18		293.703	307.803		188.203	48.6861
				294.122	5352.5		293.979	259.565		293.751	2948.14		294.037	308.476		188.386	49.1224
				294.408	5357.44		294.265	259.793		294.037	2951.12		294.322	307.398		188.569	48.2975
				294.741	5362.55		294.599	260.094		294.37	2953.22		294.656	307.641		188.782	48.5605
				295.075	5367.64		294.932	260.205		294.703	2955.25		294.989	308.157		188.996	49.1003
				295.361	5373.36		295.218	260.841		294.989	2957.49		295.275	308.98		189.179	48.7868
				295.694	5378.24		295.551	260.961		295.322	2959.99		295.608	308.958		189.392	48.8717
				296.027	5383.79		295.884	261.089		295.656	2962.08		295.941	309.255		189.605	49.1246
				296.313	5388.88		296.17	261.71		295.941	2963.72		296.227	310.212		189.788	48.7732
				296.646	5394.22		296.503	261.902		296.275	2966.18		296.56	310.172		190.002	48.7188
				296.932	5398.64		296.837	262.739		296.608	2968.58		296.894	310.096		190.215	49.0674
				297.265	5404.25		297.122	261.681		296.894	2970.03		297.18	311.117		190.398	48.8515
				297.598	5409.5		297.456	262.284		297.227	2972.67		297.513	311.478		190.611	49.032
				297.884	5414.42		297.741	262.722		297.56	2974.87		297.846	311.677		190.825	49.1421
				298.17	5419.16		298.075	262.565		297.846	2977.34		298.132	311.562		191.008	48.5798
				298.456	5423.9		298.408	262.834		298.179	2979.61		298.465	311.975		191.221	48.7581
				298.789	5429.49		298.741	263.419		298.513	2981.56		298.798	312.683		191.434	49.0706
				299.122	5435.11		299.027	264.212		298.799	2983.44		299.084	312.161		191.617	49.2201
				299.408	5439.91		299.36	264.453		299.132	2985.92		299.418	312.582		191.831	48.9479
				299.741	5445.45		299.646	264.06		299.465	2988.15		299.751	313.186		192.044	49.2011
				300.075	5451		299.98	264.545		299.751	2989.64		300.037	313.921		192.227	49.4832
				300.36	5455.55		300.313	264.939		300.084	2992.03		300.37	314.031		192.441	49.5417
				300.694	5460.93		300.599	264.821		300.37	2994.58		300.703	314.36		192.654	49.5211
				301.027	5466.37		300.932	265.156		300.656	2996.32		300.989	314.609		192.837	49.4899
				301.313	5470.98		301.265	265.499		300.989	2998.75		301.322	315.465		193.05	49.2824
				301.646	5476.41		301.551	266.45		301.275	3000.36		301.656	315.773		193.264	49.5621
				301.979	5482.11		301.884	266.433		301.608	3002.76		301.941	314.702		193.447	49.1295
				302.265	5487.02		302.217	266.509		301.941	3005.44		302.275	315.781		193.66	49.168
				302.599	5492.41		302.503	267.104		302.227	3007.57		302.56	315.336		193.873	48.9762
				302.932	5498.16		302.837	267.862		302.56	3009.98		302.894	315.665		194.056	49.7264
				303.218	5502.56		303.17	267.847		302.846	3012.06		303.227	316.232		194.27	49.1824
				303.551	5508.25		303.456	267.759		303.179	3014.72		303.513	316.352		194.483	48.9929
				303.884	5513.76		303.789	268.445		303.513	3017.25		303.846	316.61		194.666	50.3296
				304.17	5518.17		304.122	268.875		303.798	3018.66		304.179	316.723		194.879	50.2125
				304.503	5523.82		304.408	268.049		304.132	3021.41		304.465	317.309		195.093	49.8986
				304.837	5529.31		304.741	268.951		304.465	3023.9		304.799	317.449		195.276	50.0274
				305.122	5534.11		305.075	269.435		304.751	3025.31		305.132	317.903		195.489	50.6286
				305.456	5539.96		305.361	268.983		305.084	3028.15		305.418	318.64		195.702	50.8099
				305.741	5544.43		305.694	269.093		305.418	3030.95		305.751	318.845		195.885	49.5371
				306.075	5550.13		306.027	269.478		305.703	3032.01		306.084	319.392		196.099	50.3129
				306.408	5555.29		306.313	270.148		306.037	3035.05		306.37	319.276		196.282	49.3886
				306.741	5561.11		306.646	270.19		306.37	3037.63		306.703	319.653		196.495	49.1055
				307.027	5565.13		306.979	270.152		306.656	3038.91		307.037	320.206		196.708	49.5047
				307.36	5570.79		307.265	271.386		306.989	3041.83		307.322	319.955		196.891	50.1118
				307.646	5575.14		307.598	271.21		307.322	3044.63		307.656	320.338		197.105	49.7026
				307.979	5580.79		307.884	271.788		307.608	3045.69		307.989	320.554		197.318	49.7617
				308.313	5586.62		308.17	271.465		307.941	3048.56		308.275	320.72		197.501	50.1245
				308.599	5591.12		308.503	271.993		308.275	3051.15		308.608	321.446		197.715	50.2971
				308.932	5596.46		308.789	271.719		308.56	3053.59		308.941	321.662		197.928	50.2811
				309.265	5602.32		309.122	271.921		308.894	3056		309.227	322.061		198.111	50.0488
				309.551	5606.81		309.408	273.342		309.227	3058.43		309.56	322.282		198.324	50.048
				309.884	5612.31		309.741	273.264		309.513	3060.5		309.894	322.986		198.538	50.3377
				310.218	5617.64		310.075	273.552		309.846	3063.52		310.18	322.854		198.721	50.4834
				310.503	5622.3		310.36	273.946		310.132	3065.13		310.513	323.368		198.934	50.1943
				310.837	5627.88		310.694	274.655		310.465	3067.96		310.846	323.555		199.147	50.1949
				311.17	5633.44		311.027	274.87		310.798	3070.63		311.132	323.743		199.33	50.7033
				311.456	5638.24		311.313	273.821		311.084	3072.33		311.465	323.889		199.544	50.5998
				311.789	5643.44		311.646	274.72		311.37	3075.1		311.799	324.26		199.757	50.1853
				312.122	5649.07		311.979	275.563		311.656	3076.64		312.084	324.737		199.94	51.015
				312.408	5653.67		312.265	274.763		311.989	3079.4		312.417	325.458		200.153	51.2816
				312.741	5659.32		312.599	275.194		312.322	3081.98		312.703	324.687		200.367	50.9596
				313.075	5664.99		312.932	275.791		312.608	3084.01		313.037	325.299		200.55	50.276
				313.361	5669.25		313.218	275.722		312.941	3086.44		313.37	325.87		200.763	50.7777
				313.694	5674.84		313.551	276.204		313.275	3088.9		313.656	325.372		200.976	50.9666
				314.027	5680.4		313.884	276.512		313.56	3092.09		313.989	325.625		201.159	50.5061
				314.313	5684.84		314.17	277.017		313.894	3094.27		314.322	326.292		201.373	50.3234
				314.646	5690.38		314.503	277.123		314.227	3096.6		314.608	326.867		201.586	50.7118
				314.979	5695.95		314.837	277.556		314.513	3099.29		314.941	326.591		201.769	50.8945
				315.265	5700.47		315.122	277.42		314.846	3101.61		315.275	326.682		201.982	50.897
				315.598	5706.02		315.456	277.783		315.179	3104.14		315.56	328.222		202.196	50.6988
				315.932	5711.9		315.789	278.431		315.465	3106.46		315.894	328.23		202.379	51.0529
				316.218	5715.8		316.075	278.372		315.798	3108.7		316.227	328.497		202.592	51.0402
				316.551	5721.77		316.408	278.219		316.132	3111.19		316.513	329.188		202.775	50.5802
				316.837	5725.62		316.741	278.708		316.418	3113.49		316.846	329.569		202.958	51.6372
				317.122	5730.93		317.027	279.507		316.751	3115.71		317.179	329.917		203.171	51.2782
				317.456	5736.26		317.36	279.754		317.084	3118.15		317.465	329.737		203.354	50.9472
				317.741	5741.05		317.646	280.841		317.37	3121.27		317.798	330.529		203.568	51.2859
				318.075	5746.75		317.98	281.075		317.703	3123.27		318.132	330.827		203.781	51.6105
				318.408	5751.99		318.313	281.043		318.037	3125.68		318.418	330.722		203.964	50.1454
				318.694	5756.49		318.646	281.386		318.322	3128.73		318.751	331.363		204.177	50.5396
				319.027	5762.09		318.932	281.18		318.656	3131.54		319.037	330.322		204.36	51.6598
				319.313	5766.16		319.265	281.602		318.989	3134.08		319.322	332.227		204.574	50.9986
				319.646	5771.94		319.551	281.319		319.275	3136.11		319.656	331.91		204.787	50.7124
				319.979	5777.71		319.837	282.505		319.608	3138.99		319.941	332.89		204.97	51.8146
				320.265	5781.96		320.122	282.254		319.941	3141.93		320.275	333.249		205.183	51.9196
				320.599	5787.45		320.456	282.829		320.227	3143.18		320.608	333.345		205.397	51.537
				320.932	5793.02		320.789	283.403		320.56	3146.35		320.894	332.947		205.58	51.7149
				321.218	5797.53		321.075	283.055		320.894	3149.12		321.227	333.844		205.793	51.8912
				321.551	5803.18		321.408	283.445		321.179	3150.72		321.56	334.333		206.006	51.7125
				321.884	5808.57		321.741	284.004		321.513	3153.78		321.846	333.386		206.189	51.3944
				322.17	5813.28		322.075	284.567		321.846	3156.58		322.179	333.771		206.403	51.5328
				322.503	5818.72		322.36	284.452		322.132	3158.29		322.513	334.463		206.616	51.607
				322.837	5824.18		322.694	285.056		322.465	3161.27		322.799	334.693		206.799	51.6747
				323.122	5828.85		322.98	284.512		322.751	3163.73		323.132	334.863		207.012	51.6593
				323.456	5834.17		323.313	285.042		323.084	3166.09		323.418	335.591		207.226	51.8144
				323.789	5839.65		323.646	285.684		323.418	3168.56		323.703	335.689		207.409	51.4878
				324.075	5844.59		323.932	285.79		323.703	3171.49		323.989	335.855		207.622	51.9274
				324.408	5849.45		324.265	286.276		324.037	3173.9		324.322	336.493		207.836	51.8441
				324.741	5855		324.598	286.319		324.37	3176.33		324.656	336.854		208.019	51.8628
				325.027	5859.37		324.884	287.346		324.656	3179.27		324.941	336.881		208.232	51.929
				325.36	5864.97		325.218	287.376		324.989	3181.88		325.275	337.146		208.445	52.0257
				325.694	5870.49		325.551	287.567		325.322	3184.42		325.608	337.235		208.628	51.8519
				325.98	5874.69		325.837	288.158		325.608	3186.62		325.941	337.741		208.842	52.5296
				326.313	5879.89		326.17	288.874		325.941	3189.75		326.227	337.955		209.024	51.6514
				326.646	5885.63		326.503	288.781		326.275	3192.33		326.56	337.904		209.238	51.8977
				326.932	5889.64		326.789	288.371		326.56	3194.12		326.846	339.56		209.451	52.086
				327.265	5894.97		327.122	288.888		326.894	3197.03		327.179	339.617		209.634	51.592
				327.551	5899.53		327.456	289.455		327.227	3199.73		327.513	339.666		209.817	52.2653
				327.884	5904.54		327.741	289.495		327.513	3201.97		327.799	339.694		210	52.357
				328.218	5909.68		328.075	289.699		327.846	3204.64		328.132	340.559		210.213	52.4878
				328.551	5915.33		328.408	289.822		328.179	3207.18		328.465	341.065		210.427	52.5231
				328.837	5919.72		328.694	290.722		328.465	3210.04		328.751	339.812		210.61	52.2663
				329.17	5925.24		329.027	291.026		328.798	3212.59		329.084	340.17		210.823	52.3234
				329.456	5930.03		329.313	290.774		329.132	3214.99		329.418	341.414		211.037	52.7734
				329.741	5933.61		329.646	291.492		329.418	3217.77		329.703	340.924		211.219	52.2861
				330.027	5938.15		329.979	292.134		329.751	3220.68		330.037	341.088		211.433	52.2074
				330.36	5943.11		330.265	291.041		330.084	3223.16		330.37	341.841		211.646	52.7144
				330.694	5948.3		330.599	291.753		330.37	3224.96		330.656	342.686		211.86	52.8788
				330.98	5952.72		330.932	292.495		330.703	3227.59		330.989	342.735		212.043	52.2578
				331.313	5957.87		331.218	291.912		331.037	3230.62		331.322	343.107		212.256	52.2794
				331.646	5963.26		331.551	292.161		331.322	3233.08		331.608	343.645		212.439	52.4031
				331.932	5967.4		331.884	292.751		331.656	3235.51		331.941	344.204		212.652	52.2616
				332.265	5972.88		332.17	293.934		331.941	3238.58		332.275	344.308		212.866	52.3481
				332.599	5978.55		332.503	293.782		332.227	3240.41		332.56	344.432		213.049	52.7155
				332.884	5982.77		332.837	293.943		332.513	3242.66		332.894	344.972		213.262	52.9629
				333.218	5988.06		333.122	295.311		332.846	3245.48		333.227	345.607		213.475	53.0492
				333.551	5993.73		333.456	295.626		333.179	3248.36		333.513	345.267		213.658	52.7229
				333.837	5997.44		333.789	295.75		333.465	3250.26		333.846	345.995		213.872	52.9697
				334.17	6003.07		334.075	295.793		333.799	3252.97		334.132	345.741		214.085	53.064
				334.503	6008.42		334.408	296.741		334.132	3256.21		334.465	346.347		214.268	52.6199
				334.789	6012.46		334.741	297.016		334.465	3259.17		334.798	346.972		214.481	52.7915
				335.122	6017.93		335.027	295.776		334.751	3260.5		335.084	346.166		214.695	52.6024
				335.456	6023.13		335.36	296.609		335.084	3263.43		335.418	346.953		214.878	52.9534
				335.741	6027.33		335.694	297.667		335.37	3266.09		335.751	347.909		215.091	52.8989
				336.075	6032.26		335.98	296.854		335.703	3268.23		336.037	347.403		215.304	52.8727
				336.408	6036.99		336.313	297.406		336.037	3270.57		336.37	347.729		215.487	53.0578
				336.694	6040.98		336.646	298.069		336.322	3274.28		336.703	348.388		215.701	53.6701
				337.027	6045.18		336.932	298.137		336.656	3276.77		336.989	348.846		215.914	53.3611
				337.36	6050.23		337.265	298.763		336.989	3278.81		337.322	348.69		216.097	52.7699
				337.646	6053.54		337.598	298.714		337.275	3281.72		337.656	348.985		216.31	53.0649
				337.979	6055.87		337.884	299.239		337.608	3284.41		337.941	350.432		216.524	53.4194
				338.313	6058.86		338.218	299.329		337.941	3286.66		338.275	350.61		216.707	52.8677
				338.599	6060.79		338.551	299.646		338.227	3288.84		338.608	350.475		216.92	52.8336
				338.932	6057		338.837	299.993		338.56	3291.85		338.894	351.413		217.103	53.5313
				339.218	6028.23		339.17	300.404		338.894	3294.2		339.227	352.163		217.317	53.6115
				339.551	6007.22		339.456	300.938		339.18	3296.04		339.56	352.325		217.53	53.357
				339.884	6004.72		339.741	300.506		339.513	3298.82		339.846	351.866		217.713	53.4948
				340.17	6002.79		340.075	301.076		339.846	3301.52		340.179	352.447		217.926	53.7603
				340.503	6003.3		340.36	301.44		340.132	3302.95		340.513	353.246		218.14	53.9053
				340.837	6004.62		340.694	301.619		340.465	3306.09		340.799	352.255		218.323	53.5817
				341.122	6004.66		341.027	301.889		340.798	3308.57		341.132	352.906		218.536	53.5718
				341.456	6006.31		341.313	302.542		341.084	3310.16		341.465	353.546		218.749	53.5728
				341.789	6008.74		341.646	302.424		341.418	3313.23		341.751	353.407		218.932	53.6459
				342.075	6010.16		341.979	302.984		341.751	3316.02		342.084	353.693		219.146	53.6836
				342.408	6011.86		342.265	303.526		342.037	3317.69		342.418	354.265		219.359	53.5757
				342.741	6014.34		342.599	303.899		342.37	3320.67		342.703	354.645		219.542	53.5535
				343.027	6016.92		342.884	303.798		342.656	3322.26		343.037	355.152		219.755	53.4771
				343.36	6018.97		343.218	304.064		342.941	3324.92		343.322	355.422		219.969	53.873
				343.694	6020.55		343.551	304.239		343.227	3327		343.608	355.914		220.152	53.3174
				343.98	6022.7		343.837	304.672		343.56	3329.52		343.941	356.651		220.365	53.3894
				344.313	6024.19		344.17	304.695		343.894	3332		344.227	355.694		220.578	53.5121
				344.646	6026.64		344.503	305.284		344.179	3334.63		344.56	356.323		220.761	54.2833
				344.932	6029		344.789	306.142		344.513	3337.37		344.894	356.86		220.975	54.0192
				345.265	6031.44		345.122	306.113		344.846	3339.39		345.18	356.985		221.188	54.0644
				345.598	6034.31		345.456	306.539		345.132	3341.85		345.513	356.919		221.371	54.1821
				345.884	6037.15		345.741	306.92		345.465	3344.42		345.846	357.592		221.584	54.4435
				346.217	6039.95		346.075	307.669		345.799	3346.86		346.132	358.707		221.798	54.1026
				346.551	6043.03		346.408	307.788		346.084	3348.87		346.465	358.777		221.981	54.1507
				346.837	6046.3		346.694	307.773		346.418	3351.12		346.751	358.935		222.194	54.3271
				347.17	6049.59		347.027	308.148		346.751	3353.77		347.084	359.472		222.408	54.4791
				347.503	6052.68		347.36	308.631		347.037	3356.2		347.418	359.979		222.591	54.0053
				347.789	6055.88		347.646	308.477		347.37	3358.42		347.703	359.58		222.804	54.5643
				348.122	6059.18		347.979	308.6		347.703	3360.85		348.037	360.165		222.987	53.9363
				348.456	6062.55		348.313	308.948		347.989	3363.68		348.37	360.869		223.17	54.4551
				348.741	6065.47		348.599	309.98		348.322	3365.8		348.656	360.789		223.383	54.4622
				349.075	6069.22		348.932	310.009		348.656	3368.09		348.989	361.161		223.566	54.2892
				349.36	6071.85		349.265	310.333		348.941	3371.01		349.322	361.535		223.779	54.8616
				349.646	6074.54		349.551	310.838		349.275	3373.48		349.608	361.914		223.993	54.6008
				349.979	6078.27		349.884	311.509		349.608	3376.03		349.941	362.595		224.176	54.5565
				350.265	6081.07		350.17	311.066		349.894	3378.54		350.275	363.006		224.389	54.606
				350.599	6084.69		350.456	311.945		350.227	3381.12		350.56	362.52		224.602	55.1458
				350.884	6088.01		350.741	311.765		350.56	3383.86		350.894	363.244		224.785	54.4182
				351.218	6091.58		351.075	312.196		350.846	3385.8		351.227	363.705		224.999	54.7219
				351.551	6094.78		351.408	312.915		351.18	3388.7		351.513	363.469		225.212	54.7012
				351.884	6098.24		351.694	312.518		351.513	3391.33		351.846	364.172		225.395	54.4056
				352.17	6101.79		352.027	313.011		351.799	3393.5		352.179	364.363		225.609	54.5726
				352.503	6105.08		352.36	313.06		352.132	3396.18		352.465	365.036		225.791	54.0842
				352.789	6107.55		352.646	313.92		352.465	3399.08		352.798	364.966		226.005	54.1828
				353.122	6111.24		352.979	314.275		352.751	3401.08		353.132	365.172		226.218	54.3749
				353.456	6115.01		353.313	314.439		353.084	3404.11		353.418	366.306		226.401	54.8326
				353.741	6117.42		353.599	314.963		353.417	3406.83		353.751	366.316		226.615	54.5881
				354.075	6121.27		353.932	315.15		353.703	3408.55		354.037	366.651		226.828	54.3695
				354.408	6125.09		354.265	315.381		354.037	3411.68		354.37	367.435		227.011	54.9252
				354.694	6126.88		354.551	315.737		354.322	3413.77		354.703	367.537		227.224	54.9464
				355.027	6127.96		354.884	316.137		354.656	3416.53		355.037	367.857		227.438	54.6583
				355.36	6129.62		355.218	316.559		354.989	3418.99		355.322	367.775		227.621	55.2745
				355.646	6131.76		355.503	316.982		355.275	3421.76		355.656	368.301		227.834	55.3338
				355.979	6134.45		355.837	317.112		355.608	3424.23		355.941	368.371		228.047	55.2243
				356.313	6137.06		356.17	317.783		355.941	3426.67		356.275	368.326		228.23	55.1464
				356.599	6139		356.456	317.504		356.227	3429.13		356.608	368.751		228.444	55.6512
				356.932	6141.47		356.789	317.972		356.56	3431.94		356.941	369.658		228.657	55.6566
				357.265	6143.78		357.122	318.409		356.894	3434.29		357.227	369.75		228.84	54.8075
				357.551	6144.06		357.408	318.554		357.179	3436.67		357.56	370.049		229.053	54.8683
				357.884	6145.87		357.741	318.895		357.465	3438.85		357.846	370.695		229.236	55.304
				358.217	6147.93		358.075	319.484		357.751	3440.64		358.132	370.995		229.45	55.0715
				358.503	6148.96		358.36	319.46		358.084	3443.23		358.418	370.521		229.663	55.1526
				358.837	6151.46		358.694	320.058		358.418	3446.17		358.751	371.134		229.846	55.5272
				359.122	6152.26		359.027	320.426		358.703	3448.25		359.084	371.751		230.029	55.6211
				359.408	6149.85		359.313	320.721		359.037	3450.63		359.37	371.895		230.212	55.2802
				359.694	6147.76		359.598	321.527		359.37	3453.38		359.703	372.033		230.425	55.5108
				360.027	6147.56		359.884	320.823		359.656	3456.18		360.037	372.609		230.639	55.6357
				360.36	6147.91		360.218	321.556		359.989	3458.72		360.322	373.496		230.822	55.3738
				360.646	6148.39		360.551	322.042		360.275	3461.3		360.656	373.686		231.035	55.2278
				360.98	6148.3		360.837	322.502		360.56	3463.19		360.989	373.738		231.248	55.3776
				361.313	6147.34		361.17	322.555		360.894	3465.89		361.275	374.965		231.431	55.616
				361.599	6146.46		361.456	323.358		361.18	3467.84		361.608	375.093		231.645	55.5684
				361.932	6146.63		361.741	323.301		361.513	3470.7		361.941	375.497		231.858	55.4149
				362.265	6131.58		362.075	323.672		361.846	3473.4		362.227	375.1		232.041	56.3681
				362.551	6108.08		362.36	323.765		362.132	3475.47		362.56	376.053		232.254	56.5673
				362.884	6095.01		362.694	324.214		362.465	3478.21		362.894	376.901		232.468	56.7533
				363.218	6087.99		362.979	324.661		362.798	3481.2		363.179	375.787		232.651	55.7919
				363.503	6082.5		363.313	325.063		363.084	3482.26		363.513	376.559		232.864	56.3258
				363.837	6077.66		363.646	325.468		363.418	3485.11		363.846	377.544		233.077	56.7013
				364.17	6073.78		363.932	325.884		363.703	3487.12		364.132	376.771		233.26	55.2493
				364.456	6071.59		364.265	326.383		364.037	3489.48		364.465	377.47		233.474	55.5464
				364.789	6068.94		364.598	326.477		364.37	3492.11		364.798	377.996		233.687	56.1808
				365.122	6066.45		364.932	326.937		364.703	3495.01		365.084	378.645		233.87	55.2589
				365.408	6064.99		365.218	327.535		364.989	3497.16		365.418	378.959		234.083	55.5984
				365.741	6062.98		365.551	328.014		365.322	3500.02		365.751	379.396		234.297	55.5112
				366.075	6061.55		365.837	327.46		365.608	3502.39		366.037	379.65		234.48	56.1824
				366.36	6060.21		366.17	328.203		365.894	3504.1		366.37	380.642		234.693	55.8454
				366.694	6059.16		366.503	328.873		366.179	3506		366.656	379.558		234.906	55.5067
				367.027	6058.25		366.789	327.956		366.513	3508.22		366.989	380.438		235.089	56.7621
				367.313	6057.27		367.122	328.922		366.846	3511.22		367.322	381.262		235.303	56.9301
				367.646	6056.5		367.456	329.295		367.132	3513.48		367.608	380.546		235.516	56.4235
				367.979	6055.85		367.741	329.258		367.465	3515.52		367.941	381.007		235.699	56.8055
				368.265	6055.12		368.075	329.521		367.799	3517.66		368.275	381.629		235.913	56.9251
				368.599	6054.51		368.408	330.004		368.132	3520.43		368.56	381.948		236.126	56.6135
				368.932	6053.89		368.694	330.918		368.418	3523.36		368.894	382.251		236.309	56.7499
				369.218	6053.64		369.027	330.633		368.751	3525.43		369.227	382.676		236.522	57.151
				369.551	6053.03		369.313	332.179		369.037	3528.72		369.513	383.141		236.736	56.842
				369.884	6053.1		369.646	332.485		369.37	3530.89		369.846	383.552		236.919	56.3496
				370.17	6052.56		369.979	332.278		369.703	3533.06		370.179	384.087		237.132	56.401
				370.503	6052.67		370.313	332.431		369.989	3535.71		370.465	384.468		237.345	56.4479
				370.789	6052.68		370.599	333.042		370.322	3538.21		370.799	384.727		237.528	56.2748
				371.122	6052.8		370.932	333.547		370.656	3540.63		371.132	385.233		237.742	56.5073
				371.456	6052.79		371.265	333.93		370.941	3542.19		371.418	385.355		237.925	56.8368
				371.789	6052.96		371.551	333.626		371.275	3544.85		371.751	385.574		238.138	56.94
				372.075	6052.95		371.884	334.327		371.608	3547.63		372.084	385.909		238.351	56.8242
				372.408	6053		372.217	335.254		371.894	3549.11		372.37	386.415		238.534	56.8293
				372.694	6053.02		372.503	334.527		372.227	3551.94		372.703	386.743		238.748	57.1179
				373.027	6052.99		372.837	335.059		372.56	3554.37		373.037	387.29		238.961	57.1972
				373.36	6053.27		373.122	335.664		372.846	3556.89		373.322	387.256		239.144	56.7376
				373.646	6053.44		373.408	336.024		373.179	3559.42		373.656	388.011		239.357	57.0328
				373.98	6053.34		373.694	335.957		373.513	3561.6		373.989	388.57		239.571	57.08
				374.313	6053.63		374.027	336.364		373.799	3564.15		374.275	388.214		239.754	56.2164
				374.599	6054.16		374.36	337.163		374.132	3566.88		374.608	388.712		239.967	56.4424
				374.932	6053.88		374.646	337.383		374.465	3568.62		374.941	389.332		240.18	56.7176
				375.265	6053.69		374.979	337.669		374.751	3571.13		375.227	389.152		240.363	56.9616
				375.551	6053.74		375.313	338.221		375.037	3573.06		375.56	389.67		240.577	56.4801
				375.884	6053.39		375.598	338.192		375.322	3574.71		375.894	390.136		240.79	56.4176
				376.218	6053.35		375.932	338.956		375.656	3577.51		376.18	390.649		240.973	57.5668
				376.503	6053.38		376.265	339.763		375.941	3579.54		376.513	390.987		241.186	57.2783
				376.837	6052.91		376.551	339.248		376.227	3582.31		376.798	391.358		241.4	56.6755
				377.17	6053.07		376.884	339.73		376.56	3585.04		377.084	391.696		241.583	58.4366
				377.456	6052.75		377.218	340.353		376.846	3586.6		377.417	392.121		241.796	58.0778
				377.789	6052.53		377.503	340.72		377.179	3589.05		377.703	392.023		242.01	57.5964
				378.122	6052.06		377.837	341.408		377.465	3591.07		378.037	392.391		242.193	57.8273
				378.408	6052.17		378.17	341.699		377.798	3593.57		378.37	393.098		242.406	58.639
				378.741	6051.7		378.456	341.906		378.132	3595.9		378.656	393.288		242.619	58.4808
				379.075	6050.98		378.789	342.826		378.418	3598.41		378.989	393.715		242.802	57.3223
				379.361	6050.8		379.122	343.024		378.751	3600.82		379.275	394.297		243.016	57.7401
				379.694	6050.37		379.408	342.524		379.084	3603.34		379.56	394.379		243.229	58.2728
				379.979	6049.04		379.741	343.155		379.37	3605.39		379.846	394.618		243.412	56.6652
				380.265	6048.76		380.075	343.724		379.703	3607.56		380.179	395.014		243.625	57.1151
				380.551	6048.78		380.36	343.483		380.037	3610.12		380.513	395.52		243.808	57.8573
				380.884	6048.06		380.694	343.711		380.322	3611.91		380.799	396.005		243.991	57.9037
				381.218	6046.82		381.027	344.579		380.656	3614.18		381.132	396.816		244.204	58.2854
				381.503	6045.99		381.313	345.036		380.989	3616.64		381.465	396.928		244.387	57.3314
				381.837	6045.19		381.646	345.463		381.275	3619.04		381.751	396.514		244.601	57.9444
				382.17	6043.74		381.979	345.433		381.608	3621.09		382.084	397.407		244.814	57.999
				382.503	6042.12		382.265	346.127		381.941	3623.6		382.418	397.94		244.997	57.8195
				382.789	6040.57		382.599	346.175		382.227	3626.08		382.703	397.836		245.211	58.1767
				383.122	6039.38		382.932	346.645		382.56	3628.53		383.037	398.062		245.424	58.342
				383.456	6037.31		383.218	347.405		382.894	3630.91		383.37	398.669		245.607	57.7418
				383.741	6035.57		383.551	347.935		383.18	3633.15		383.656	398.77		245.82	58.1412
				384.075	6033.59		383.837	347.736		383.513	3635.64		383.989	399.412		246.003	57.6352
				384.408	6031.43		384.17	348.234		383.846	3638.36		384.322	399.747		246.217	57.7713
				384.694	6029.34		384.503	348.615		384.132	3639.81		384.608	400.305		246.43	57.7679
				385.027	6026.81		384.789	348.596		384.465	3642.59		384.941	400.594		246.643	58.3927
				385.313	6023.97		385.122	349.327		384.751	3644.75		385.227	400.831		246.826	57.6844
				385.646	6020.97		385.456	350		385.084	3647.23		385.56	401.359		247.04	57.4635
				385.979	6018.33		385.741	349.981		385.417	3649.98		385.894	401.982		247.223	58.6782
				386.265	6015.07		386.075	350.256		385.751	3652.93		386.179	401.787		247.436	58.4182
				386.599	6011.65		386.408	350.683		386.037	3654.74		386.465	402.363		247.649	58.2002
				386.932	6008.11		386.694	351.043		386.37	3657.88		386.798	403.054		247.832	58.4633
				387.218	6004.35		387.027	351.418		386.656	3659.19		387.084	402.581		248.046	58.6119
				387.551	5999.58		387.36	352.062		386.941	3661.84		387.418	403.183		248.259	58.4803
				387.884	5994.95		387.646	352.239		387.227	3664.25		387.703	403.917		248.442	58.4069
				388.17	5990.81		387.98	352.772		387.56	3667.06		388.037	404.144		248.655	58.4534
				388.503	5984.93		388.313	353.146		387.894	3669.85		388.37	404.165		248.869	58.5836
				388.837	5978.78		388.599	353.163		388.18	3671.83		388.656	404.679		249.052	58.3108
				389.122	5972.82		388.932	354.045		388.513	3674.45		388.989	404.821		249.265	58.5994
				389.456	5964.76		389.265	354.781		388.846	3676.91		389.322	405.306		249.478	58.4754
				389.789	5955.87		389.551	354.513		389.132	3679.73		389.608	406.063		249.661	58.5964
				390.075	5946.42		389.884	355.059		389.465	3682.36		389.941	406.268		249.875	58.6478
				390.408	5933.08		390.217	355.802		389.798	3684.98		390.275	406.669		250.088	59.0526
				390.741	5913.8		390.503	355.028		390.084	3687.53		390.56	407.286		250.271	58.5338
				391.027	5715.26		390.837	355.834		390.418	3690.53		390.894	407.544		250.485	58.7616
							391.17	356.712		390.751	3693.24		391.227	407.996		250.698	59.1153
							391.456	356.269		391.037	3695.27		391.513	408.264		250.881	58.4997
							391.789	356.718		391.37	3698.21		391.846	408.651		251.094	58.5865
							392.122	357.538		391.703	3701.05		392.179	409.13		251.308	58.9094
							392.408	357.66		391.989	3703.16		392.465	409.194		251.491	58.9586
							392.741	358.145		392.322	3705.82		392.798	410.254		251.704	59.1188
							393.027	358.773		392.656	3708.78		393.132	411.181		251.887	59.1378
							393.313	358.816		392.941	3711.17		393.418	409.758		252.07	59.1945
							393.646	359.046		393.275	3713.88		393.751	410.931		252.253	58.8884
							393.932	359.936		393.608	3716.59		394.084	412.072		252.466	58.9758
							394.265	360.588		393.894	3719.46		394.37	410.455		252.679	59.1735
							394.551	360.196		394.227	3722.25		394.703	411.437		252.862	58.8673
							394.884	360.733		394.56	3725		395.037	412.512		253.076	58.7269
							395.218	361.13		394.846	3727.55		395.322	411.953		253.289	58.534
							395.551	361.833		395.179	3730.48		395.656	412.353		253.502	59.0143
							395.837	361.778		395.513	3733.23		395.989	413.185		253.685	59.5861
							396.17	362.144		395.799	3735.92		396.275	413.658		253.899	59.2881
							396.456	362.633		396.132	3738.5		396.608	414.057		254.082	59.8643
							396.789	362.895		396.465	3741.27		396.941	414.327		254.295	60.068
							397.122	363.191		396.751	3743.87		397.227	415.187		254.509	60.1799
							397.408	363.857		397.084	3746.79		397.56	415.567		254.692	59.5057
							397.741	364.287		397.37	3749.32		397.846	415.384		254.905	60.2918
							398.075	364.453		397.703	3752.14		398.132	416.047		255.118	60.4447
							398.36	365.491		398.037	3755.19		398.465	416.303		255.301	58.9403
							398.694	365.621		398.322	3757.41		398.751	416.519		255.515	59.5516
							399.027	365.728		398.656	3760.1		399.084	416.982		255.728	60.184
							399.313	366.377		398.989	3763.21		399.417	417.566		255.911	59.0302
							399.646	366.55		399.275	3765.89		399.703	417.961		256.124	59.4087
							399.979	366.803		399.608	3768.45		400.037	418.413		256.338	59.417
							400.265	367.965		399.941	3771.11		400.322	418.53		256.521	59.8152
							400.598	368.022		400.227	3774.31		400.656	419.035		256.734	59.5579
							400.932	368.444		400.56	3777.28		400.989	419.242		256.947	59.4624
							401.218	368.596		400.894	3780.05		401.275	419.297		257.13	60.5769
							401.551	369.52		401.18	3782.99		401.608	420.266		257.344	60.309
							401.884	369.955		401.513	3785.68		401.941	420.734		257.557	59.6925
							402.17	369.172		401.846	3788.72		402.227	420.486		257.74	60.6326
							402.503	369.942		402.132	3791.16		402.56	420.991		257.953	60.6223
							402.789	370.244		402.465	3794.16		402.894	421.359		258.136	60.2952
							403.122	370.128		402.798	3797.1		403.179	421.9		258.35	60.5672
							403.456	370.593		403.084	3799.41		403.513	422.205		258.563	60.6012
							403.741	372.149		403.418	3802.3		403.846	422.383		258.746	60.0968
							404.027	371.498		403.751	3805.44		404.132	423.572		258.959	60.2431
							404.313	372.3		404.037	3808.01		404.465	423.704		259.173	60.2289
							404.646	372.187		404.37	3811.23		404.798	424.058		259.356	59.9342
							404.979	373.065		404.703	3814.17		405.084	423.943		259.569	60.0505
							405.265	373.359		404.989	3816.84		405.418	424.643		259.783	60.3991
							405.599	373.987		405.322	3819.68		405.751	425.169		259.965	60.3744
							405.932	374.471		405.656	3822.71		406.037	424.927		260.179	60.0698
							406.218	374.173		405.941	3824.85		406.37	425.249		260.392	60.2359
							406.551	375.004		406.275	3828.35		406.703	425.904		260.575	60.4629
							406.884	376.004		406.56	3830.04		406.989	426.322		260.789	60.656
							407.17	375.211		406.846	3833.05		407.322	426.379		261.002	60.7191
							407.503	376.049		407.179	3836.07		407.608	428.016		261.185	60.9671
							407.837	376.592		407.465	3838.42		407.941	428.501		261.398	61.0349
							408.122	376.715		407.799	3841.35		408.275	428.5		261.612	60.9305
							408.456	377.085		408.132	3844.05		408.608	428.958		261.795	60.9412
							408.789	377.393		408.418	3846.9		408.894	429.08		262.008	61.5377
							409.075	378.52		408.751	3849.63		409.227	430.044		262.221	61.6147
							409.408	378.755		409.037	3852.61		409.513	428.817		262.404	60.7398
							409.741	379.061		409.37	3855.43		409.846	429.624		262.618	61.1535
							410.027	379.699		409.703	3858.43		410.179	430.624		262.831	61.8355
							410.36	380.59		409.989	3860.53		410.465	430.097		263.014	60.0671
							410.694	380.944		410.322	3863.62		410.799	430.616		263.227	60.7335
							410.98	380.594		410.656	3866.62		411.132	431.429		263.441	61.1686
							411.313	381.291		410.989	3869.76		411.418	431.717		263.624	60.6282
							411.646	381.898		411.275	3871.89		411.751	432.218		263.837	60.5992
							411.932	381.525		411.608	3875.06		412.084	432.578		264.05	60.8483
							412.265	382.032		411.894	3877.57		412.37	432.767		264.233	61.3733
							412.598	382.793		412.227	3880.39		412.703	433.469		264.447	61.3051
							412.884	382.763		412.56	3883.61		413.037	433.981		264.63	61.8769
							413.218	382.978		412.846	3885.82		413.322	434.111		264.813	61.1057
							413.551	383.931		413.18	3889.06		413.656	434.469		265.026	61.4341
							413.837	384.152		413.513	3892.13		413.989	434.953		265.209	61.0623
							414.17	384.611		413.799	3894.05		414.275	435.632		265.422	61.0435
							414.503	384.747		414.132	3897.27		414.608	436.263		265.636	61.023
							414.789	385.9		414.465	3900.48		414.941	436.435		265.819	61.7288
							415.122	386.162		414.751	3902.4		415.227	436.783		266.032	61.4044
							415.456	386.759		415.084	3905.72		415.56	437.394		266.245	61.5203
							415.741	386.967		415.417	3908.91		415.894	437.783		266.428	61.8119
							416.075	387.538		415.703	3911.08		416.18	437.629		266.642	61.8657
							416.36	387.127		416.037	3914.11		416.513	438.477		266.825	61.7126
							416.694	387.764		416.37	3917.44		416.798	438.323		267.038	61.6221
							417.027	388.588		416.656	3919.98		417.084	438.798		267.251	61.8331
							417.313	388.232		416.989	3923.28		417.418	439.417		267.434	61.5882
							417.646	388.765		417.322	3926.12		417.703	439.527		267.648	61.6215
							417.979	389.473		417.608	3928.46		418.037	440.072		267.861	61.5819
							418.265	389.837		417.941	3931.49		418.37	440.63		268.044	62.0541
							418.599	390.065		418.227	3934.28		418.656	441		268.257	62.0278
							418.932	390.383		418.513	3937.28		418.989	441.479		268.471	61.875
							419.218	391.434		418.799	3938.9		419.322	441.884		268.654	62.1276
							419.551	391.71		419.132	3942.16		419.608	442.405		268.867	62.6291
							419.884	391.995		419.465	3945.54		419.941	442.988		269.081	62.4429
							420.17	392.809		419.751	3947.71		420.227	442.736		269.264	62.0631
							420.503	393.17		420.084	3950.65		420.56	443.358		269.477	62.0753
							420.837	393.518		420.418	3953.65		420.894	444.23		269.69	62.4036
							421.122	393.733		420.703	3956.73		421.179	443.574		269.873	62.1072
							421.456	394.749		421.037	3959.63		421.513	444.194		270.087	62.3417
							421.789	395.142		421.37	3962.32		421.846	445.039		270.3	62.2733
							422.075	394.839		421.703	3965.02		422.132	444.978		270.483	62.4337
							422.408	395.504		421.989	3968.05		422.465	444.992		270.696	62.3127
							422.741	396.077		422.322	3970.9		422.798	445.415		270.91	62.5572
							423.027	396.149		422.608	3973.63		423.084	446.772		271.093	62.5606
							423.36	396.894		422.941	3976.61		423.418	446.74		271.306	62.8976
							423.694	397.393		423.275	3979.53		423.751	446.995		271.489	62.1387
							423.98	397.433		423.56	3981.76		424.037	448.422		271.702	62.3733
							424.313	398.017		423.894	3984.88		424.37	448.755		271.916	62.4043
							424.646	398.592		424.227	3987.48		424.703	449.277		272.099	62.2886
							424.932	398.323		424.513	3990.49		424.989	448.642		272.281	63.1572
							425.265	399.271		424.846	3993.09		425.322	449.602		272.464	62.0107
							425.598	399.79		425.179	3995.86		425.656	450.465		272.678	62.6394
							425.884	399.504		425.465	3998.86		425.941	449.832		272.891	62.8866
							426.218	399.866		425.799	4001.69		426.275	450.309		273.105	63.3891
							426.503	400.989		426.132	4004.86		426.608	451.192		273.288	62.548
							426.789	400.982		426.418	4007.53		426.894	451.299		273.501	62.6991
							427.122	401.593		426.751	4010.3		427.227	451.985		273.684	62.8769
							427.408	402.165		427.084	4013.44		427.56	452.36		273.897	62.5274
							427.741	402.173		427.37	4015.67		427.846	452.662		274.111	62.5678
							428.027	402.849		427.703	4018.75		428.179	453.235		274.294	63.2613
							428.36	403.222		428.036	4021.53		428.513	453.636		274.507	63.0747
							428.694	403.745		428.322	4024.61		428.799	453.618		274.72	62.7723
							428.979	404.256		428.656	4027.52		429.132	454.431		274.903	63.5405
							429.313	404.524		428.989	4030.41		429.418	454.528		275.117	63.7701
							429.646	405.166		429.275	4033.2		429.751	455.021		275.33	63.588
							429.932	405.165		429.608	4036.45		430.084	455.56		275.513	63.3719
							430.265	405.851		429.894	4038.46		430.37	455.955		275.726	63.8497
							430.599	406.491		430.227	4041.59		430.656	455.908		275.94	63.7756
							430.884	406.474		430.56	4044.86		430.989	456.246		276.123	63.3208
							431.218	406.888		430.846	4047.14		431.275	457.326		276.336	63.2926
							431.551	407.348		431.18	4049.96		431.608	457.25		276.549	63.7892
							431.837	407.797		431.513	4053.05		431.941	457.651		276.732	62.9789
							432.17	408.362		431.799	4056.15		432.227	458.353		276.946	63.2992
							432.503	409.026		432.132	4058.87		432.56	458.556		277.159	63.4373
							432.789	409.143		432.465	4061.55		432.846	459.005		277.342	63.4839
							433.122	409.509		432.751	4064.82		433.179	459.649		277.555	63.6452
							433.456	410.241		433.084	4067.81		433.513	460.017		277.769	64.0869
							433.741	409.731		433.417	4070.67		433.799	459.999		277.952	63.3169
							434.075	410.786		433.703	4073.55		434.132	460.646		278.165	63.6832
							434.36	411.333		434.037	4076.57		434.465	461.114		278.348	63.5084
							434.694	411.662		434.37	4079.09		434.751	461.659		278.562	63.4602
							435.027	412.046		434.656	4082.43		435.084	462.143		278.775	63.5874
							435.313	412.342		434.989	4085.36		435.418	462.308		278.958	63.5863
							435.598	412.968		435.322	4087.8		435.703	462.596		279.171	63.7114
							435.884	413.254		435.608	4091.29		436.037	463.184		279.385	63.9346
							436.17	413.605		435.941	4094.09		436.37	463.602		279.567	63.8881
							436.503	414.136		436.275	4096.66		436.656	463.321		279.781	64.0688
							436.789	414.836		436.561	4099.68		436.989	463.828		279.994	64.0932
							437.122	415.648		436.894	4102.98		437.322	464.627		280.177	63.7898
							437.408	415.091		437.227	4105.8		437.608	464.625		280.391	63.9503
							437.741	416.075		437.513	4108		437.941	465.029		280.604	64.0927
							438.075	416.84		437.846	4111.4		438.275	465.615		280.787	64.1834
							438.36	415.981		438.179	4114.56		438.561	466.418		281	64.2222
							438.694	416.733		438.465	4116.44		438.894	466.454		281.214	64.5059
							439.027	417.566		438.798	4119.74		439.227	467.142		281.397	63.7474
							439.313	417.913		439.084	4122.29		439.513	467.663		281.61	64.0266
							439.646	418.256		439.37	4124.62		439.846	468.216		281.823	64.3284
							439.979	418.389		439.703	4127.63		440.179	468.588		282.006	64.1228
							440.265	419.509		439.989	4130.69		440.465	468.634		282.22	63.9375
							440.599	420.084		440.322	4133.86		440.798	469.194		282.433	64.1188
							440.932	420.434		440.608	4136.68		441.084	469.513		282.616	64.6204
							441.218	420.771		440.941	4139.99		441.418	469.897		282.829	64.4744
							441.551	421.199		441.275	4142.96		441.751	470.486		283.043	64.1059
							441.884	421.733		441.608	4145.75		442.037	470.615		283.226	65.1321
							442.17	421.814		441.894	4148.25		442.322	471.185		283.439	64.7729
							442.503	422.519		442.227	4151.79		442.608	471.347		283.652	64.5419
							442.837	423.11		442.513	4153.25		442.941	472.014		283.835	64.9892
							443.122	423.099		442.846	4156.5		443.275	472.771		284.049	65.2344
							443.456	423.566		443.179	4159.63		443.56	472.377		284.262	65.0639
							443.789	424.007		443.465	4162.31		443.894	473.113		284.445	64.9888
							444.075	424.702		443.799	4165.41		444.227	473.588		284.658	65.1481
							444.408	425.269		444.132	4168.19		444.513	473.583		284.841	63.9945
							444.741	425.311		444.418	4171.18		444.846	474.318		285.024	65.3088
							445.027	426.469		444.751	4174.13		445.179	474.612		285.207	65.3858
							445.36	426.982		445.084	4177.14		445.465	475.184		285.421	65.8021
							445.694	427.61		445.37	4179.51		445.798	475.437		285.634	65.4335
							445.98	426.984		445.703	4182.76		446.132	475.798		285.847	65.2
							446.313	427.704		446.037	4185.87		446.418	476.765		286.03	65.315
							446.598	427.441		446.322	4188.21		446.751	477.249		286.244	65.5667
							446.884	429.069		446.656	4191.2		447.084	477.284		286.427	64.8139
							447.17	428.711		446.989	4194.26		447.37	477.627		286.64	64.9516
							447.503	429.574		447.275	4196.97		447.703	478.179		286.853	65.2435
							447.837	430.444		447.608	4200.11		448.037	478.892		287.036	64.5507
							448.122	430.05		447.941	4202.69		448.322	478.076		287.25	64.852
							448.408	430.583		448.227	4205.9		448.656	478.702		287.463	64.9399
							448.694	431.385		448.56	4208.72		448.989	479.45		287.646	65.1584
							448.979	431.382		448.894	4211.52		449.275	479.222		287.86	64.9304
							449.265	431.776		449.18	4214.16		449.608	479.299		288.073	64.8495
							449.598	431.804		449.513	4217.37		449.941	480.359		288.256	65.8182
							449.932	432.08		449.798	4219.57		450.227	481.013		288.469	65.694
							450.218	433.661		450.132	4222.88		450.56	481.037		288.683	65.3557
							450.551	433.891		450.465	4225.75		450.894	481.475		288.866	65.9205
							450.884	433.947		450.798	4228.78		451.179	482.566		289.079	65.8405
							451.17	435.182		451.084	4231.4		451.513	482.608		289.292	66.1187
							451.503	435.763		451.418	4234.32		451.846	483.209		289.475	65.7934
							451.837	436.152		451.703	4236.97		452.132	483.644		289.689	66.2774
							452.122	435.716		452.037	4239.92		452.465	484.388		289.902	66.2131
							452.456	436.622		452.37	4243.01		452.751	483.943		290.085	65.7294
							452.789	437.211		452.656	4244.63		453.084	484.418		290.298	66.2111
							453.075	437.026		452.989	4247.74		453.418	485.103		290.512	66.5588
							453.408	437.581		453.322	4251.47		453.703	485.146		290.695	65.3628
										453.608	4253.17		454.037	485.613		290.908	65.8765
										453.941	4256.49		454.37	486.437		291.091	65.881
										454.275	4259.76		454.656	486.59		291.274	66.1747
										454.56	4261.38		454.989	487.207		291.457	66.2817
										454.894	4264.84		455.322	487.66		291.64	65.9232
										455.227	4268.23		455.608	487.486		291.853	65.8185
										455.513	4270.36		455.941	488.387		292.036	66.2739
										455.846	4273.4		456.275	489.156		292.249	66.2956
										456.179	4276.74		456.56	488.744		292.432	66.3149
										456.465	4278.53		456.894	489.295		292.646	66.4221
										456.799	4281.83		457.227	490.303		292.859	66.6863
										457.132	4284.91		457.513	489.457		293.042	66.0106
										457.418	4287.12		457.846	490.057		293.255	66.308
										457.751	4289.92		458.179	490.764		293.469	66.3872
										458.037	4293.2		458.465	491.246		293.682	66.7358
										458.322	4295.11		458.798	491.349		293.865	66.3925
										458.656	4298.17		459.132	491.676		294.078	66.3225
										458.941	4300.55		459.418	492.702		294.261	66.8105
										459.275	4303.38		459.751	493.279		294.475	66.76
										459.608	4306.22		460.084	493.259		294.688	66.7524
										459.894	4308.71		460.37	493.844		294.871	67.1102
										460.227	4311.6		460.703	494.359		295.085	67.2677
										460.56	4314.46		461.037	494.776		295.298	66.9809
										460.846	4316.92		461.322	495.139		295.481	66.9808
										461.179	4319.81		461.656	495.47		295.694	67.3273
										461.513	4323		461.941	495.665		295.908	67.4553
										461.799	4325.19		462.227	495.721		296.091	66.3805
										462.132	4328.25		462.56	496.036		296.304	66.9411
										462.418	4330.9		462.846	497.54		296.517	67.1307
										462.751	4333.78		463.179	497.818		296.7	66.8785
										463.084	4336.64		463.465	497.452		296.914	66.9916
										463.37	4339.14		463.799	498.395		297.127	67.0867
										463.703	4342.25		464.132	498.601		297.31	67.1031
										464.037	4345.2		464.465	499.369		297.523	67.2313
										464.322	4347.65		464.751	498.522		297.737	67.2351
										464.656	4350.62		465.084	499.067		297.92	67.0564
										464.989	4353.57		465.37	500.484		298.133	67.1332
										465.275	4355.78		465.703	500.471		298.316	67.3502
										465.608	4358.94		466.037	500.439		298.499	67.4916
										465.941	4362.26		466.322	501.646		298.712	67.6033
										466.227	4364.42		466.656	502.261		298.895	67.3282
										466.56	4367.3		466.989	502.487		299.109	67.3397
										466.894	4370.6		467.275	502.202		299.322	67.4902
										467.18	4372.58		467.608	502.904		299.505	67.3843
										467.513	4375.87		467.941	503.478		299.718	67.4649
										467.846	4378.84		468.227	502.6		299.901	67.6886
										468.132	4381.45		468.56	503.366		300.115	67.965
										468.465	4384.51		468.894	504.168		300.328	67.7375
										468.798	4387.93		469.18	504.361		300.511	67.5212
										469.084	4390.34		469.513	504.574		300.724	67.8901
										469.418	4393.53		469.846	505.113		300.938	68.1459
										469.751	4396.76		470.132	505.989		301.121	67.2518
										470.037	4399.26		470.465	506.318		301.334	67.4422
										470.37	4402		470.798	506.78		301.547	67.8963
										470.703	4404.9		471.084	507.053		301.73	67.4961
										470.989	4407.94		471.418	507.527		301.944	67.4959
										471.322	4411.34		471.751	508.31		302.157	67.6506
										471.608	4413.6		472.037	507.919		302.34	67.975
										471.941	4417.07		472.37	508.836		302.553	68.0207
										472.275	4420.32		472.656	508.452		302.767	67.8639
										472.56	4422.18		472.941	509.402		302.95	68.2551
										472.846	4424.8		473.227	509.875		303.163	68.4748
										473.179	4427.73		473.56	510.182		303.376	68.3539
										473.465	4430.42		473.894	510.796		303.559	68.1451
										473.799	4433.37		474.18	510.454		303.773	68.2196
										474.132	4436.87		474.513	511.243		303.986	68.2812
										474.418	4439.59		474.846	511.711		304.169	68.3223
										474.751	4442.52		475.179	512.187		304.382	68.779
										475.037	4446.06		475.465	512.558		304.596	68.6023
										475.37	4448.81		475.799	512.775		304.779	68.7506
										475.703	4451.53		476.084	513.397		304.992	68.9401
										475.989	4454.59		476.418	513.699		305.206	69.0209
										476.322	4457.84		476.751	513.783		305.389	68.1876
										476.656	4460.73		477.037	514.861		305.602	68.3975
										476.941	4463.63		477.37	515.131		305.785	68.6621
										477.275	4466.52		477.703	515.281		305.968	69.0991
										477.608	4469.68		477.989	515.955		306.151	68.4707
										477.894	4472.51		478.322	516.487		306.364	68.6205
										478.227	4475.57		478.656	516.968		306.577	68.7729
										478.56	4478.49		478.941	516.424		306.76	68.8745
										478.846	4481.86		479.275	517.21		306.974	69.1227
										479.179	4484.76		479.608	517.972		307.187	69.2531
										479.513	4487.6		479.894	517.536		307.4	69.2766
										479.799	4490.76		480.227	517.628		307.583	68.8916
										480.132	4493.75		480.56	518.495		307.797	69.4067
										480.465	4496.7		480.846	519.235		307.98	68.3923
										480.751	4499.62		481.18	519.338		308.193	68.5494
										481.084	4502.48		481.513	519.49		308.407	69.1637
										481.418	4505.69		481.799	521.06		308.59	68.6616
										481.703	4508.79		482.132	521.134		308.803	68.88
										482.037	4511.72		482.465	521.568		309.016	68.8846
										482.322	4515.43		482.751	521.669		309.199	69.492
										482.656	4518.34		483.084	522.349		309.413	69.1735
										482.989	4521.4		483.417	523.067		309.626	68.7351
										483.275	4523.91		483.703	522.361		309.809	69.7933
										483.608	4527.2		484.037	522.881		310.022	69.8307
										483.941	4530.5		484.37	524.054		310.236	69.5884
										484.227	4532.89		484.656	523.807		310.419	70.034
										484.56	4536.47		484.989	524.498		310.632	69.9264
										484.894	4539.96		485.275	524.876		310.845	70.0007
										485.179	4542.12		485.608	525.249		311.028	69.9342
										485.513	4545.76		485.941	525.704		311.242	70.1205
										485.846	4549.42		486.227	525.901		311.455	70.0892
										486.132	4551.46		486.56	526.349		311.638	69.8742
										486.465	4555.14		486.894	527.028		311.851	70.0883
										486.798	4558.76		487.179	527.621		312.065	70.1585
										487.084	4560.52		487.513	527.873		312.248	69.6241
										487.418	4564.48		487.846	528.452		312.461	70.1925
										487.751	4568.44		488.132	528.771		312.674	70.5174
										488.037	4570.41		488.465	529.519		312.857	69.8213
										488.37	4574.05		488.798	530.117		313.071	70.1957
										488.703	4577.74		489.084	529.581		313.284	70.7304
										488.989	4580.6		489.418	530.345		313.467	69.6497
										489.322	4584.11		489.751	530.885		313.68	70.0476
										489.656	4587.26		490.037	530.895		313.863	69.8016
										489.941	4591.21		490.37	531.544		314.077	69.8713
										490.275	4594.25		490.703	531.83		314.29	70.009
										490.608	4597.28		490.989	532.612		314.473	70.3736
										490.894	4601.01		491.322	533.021		314.687	70.253
										491.227	4604.29		491.656	533.247		314.9	70.0704
										491.513	4607.39		491.941	533.536		315.083	70.6124
										491.846	4610.7		492.275	534.108		315.296	70.5914
										492.179	4613.8		492.608	534.383		315.51	70.7395
										492.465	4617.9		492.894	534.92		315.693	70.0264
										492.799	4621.16		493.227	535.125		315.906	70.301
										493.132	4624.21		493.56	535.637		316.119	70.5984
										493.418	4627.94		493.846	535.778		316.302	70.59
										493.751	4631.45		494.179	536.395		316.516	70.3162
										494.084	4634.44		494.465	536.388		316.729	70.2112
										494.37	4637.44		494.751	536.969		316.912	71.0737
										494.703	4641.26		495.084	537.436		317.125	71.0622
										495.037	4644.9		495.37	537.685		317.339	71.2098
										495.322	4647.34		495.703	538.239		317.522	71.0926
										495.656	4650.88		496.036	538.351		317.735	71.4321
										495.989	4654.65		496.322	538.614		317.948	71.7191
										496.275	4657.52		496.656	539.021		318.131	70.3188
										496.608	4661.03		496.941	539.511		318.345	71.0339
										496.941	4664.67		497.275	539.963		318.558	71.7008
										497.275	4668.08		497.608	540.293		318.741	70.6087
										497.56	4671.76		497.894	540.937		318.954	70.7424
										497.894	4675.16		498.227	541.021		319.137	71.2333
										498.18	4678.28		498.56	541.171		319.32	71.511
										498.513	4682.18		498.846	541.973		319.503	71.0924
										498.846	4685.59		499.18	542.22		319.717	71.3845
										499.132	4688.37		499.513	542.348		319.93	71.3407
										499.465	4692.02		499.799	542.927		320.143	71.4753
										499.798	4695.52		500.132	543.204		320.326	71.1455
										500.084	4698.25		500.465	543.835		320.54	71.6268
										500.418	4702.22		500.751	543.247		320.753	71.3885
										500.751	4705.63		501.084	544.122		320.936	71.6836
										501.037	4708.53		501.417	544.776		321.149	71.5263
										501.37	4712.02		501.703	544.283		321.332	71.7562
										501.703	4715.94		502.037	544.872		321.546	71.959
										501.989	4718.34		502.37	545.368		321.759	71.8963
										502.322	4722.13		502.656	545.118		321.942	71.9613
										502.656	4725.84		502.989	545.472		322.155	72.1304
										502.941	4728.87		503.275	545.968		322.369	71.964
										503.275	4732.56		503.56	546.485		322.552	71.6579
										503.608	4736.22		503.846	546.121		322.765	72.1393
										503.894	4739.05		504.132	546.789		322.979	72.2722
										504.227	4742.91		504.465	546.723		323.161	72.0137
										504.513	4745.77		504.751	547.366		323.375	72.3932
										504.846	4749.33		505.084	547.694		323.588	72.3868
										505.179	4752.92		505.37	547.441		323.771	72.0968
										505.465	4756.07		505.703	547.828		323.985	72.5185
										505.799	4759.74		506.037	548.52		324.198	72.3589
										506.132	4763.18		506.322	547.944		324.381	72.2053
										506.418	4766.5		506.656	548.468		324.594	72.0584
										506.751	4770.06		506.989	548.826		324.808	72.0642
										507.084	4773.14		507.275	548.8		324.991	72.2767
										507.37	4776.89		507.608	549.156		325.204	72.3115
										507.703	4780.34		507.941	549.48		325.387	72.684
										508.037	4783.38		508.227	549.971		325.57	71.9774
										508.322	4787.16		508.56	550.052		325.753	72.7614
										508.656	4790.23		508.894	550.273		325.966	72.6388
										508.989	4793.45		509.18	550.465		326.179	72.3456
										509.275	4796.59		509.513	551.05		326.362	73.3037
										509.608	4800.04		509.846	551.012		326.576	73.0747
										509.941	4803.44		510.132	551.19		326.789	72.773
										510.227	4806.08		510.465	551.486		326.972	73.0466
										510.56	4809.64		510.798	551.539		327.186	73.1588
										510.894	4813.08		511.084	551.187		327.399	73.2467
										511.18	4815.61		511.418	551.642		327.582	73.1261
										511.513	4819.04		511.751	551.807		327.795	73.1235
										511.846	4822.51		512.037	551.187		328.009	73.1275
										512.132	4825.95		512.37	551.141		328.192	72.7582
										512.465	4828.86		512.703	551.35		328.405	73.3479
										512.799	4832.4		512.989	550.874		328.618	73.63
										513.084	4835.69		513.322	550.549		328.801	72.524
										513.418	4839.01		513.656	550.572		329.015	72.7144
										513.703	4841.69		513.941	550.411		329.228	73.1154
										513.989	4844.95		514.275	550.155		329.411	72.6416
										514.322	4848.68		514.608	550.208		329.624	72.7042
										514.608	4850.95		514.894	549.943		329.838	73.1279
										514.941	4854.96		515.227	549.597		330.021	73.3003
										515.275	4858.7		515.513	549.883		330.234	72.9317
										515.56	4861.25		515.799	549.035		330.447	73.0721
										515.894	4864.84		516.132	546.109		330.63	73.5247
										516.179	4867.52					330.844	73.4951
										516.513	4871.05					331.057	73.1041
										516.846	4875.04					331.24	74.2674
										517.132	4877.41					331.453	73.9486
										517.465	4881.48					331.667	73.4553
										517.799	4885.41					331.85	74.5506
										518.084	4887.11					332.063	74.6689
										518.418	4891.31					332.277	74.2996
										518.751	4895.46					332.459	74.2188
										519.037	4897.38					332.673	74.2944
										519.37	4901.08					332.886	74.9013
										519.703	4905.01					333.069	73.2876
										519.989	4908.15					333.283	73.6738
										520.322	4911.81					333.465	73.9352
										520.656	4915.32					333.679	73.7709
										520.941	4918.78					333.892	73.6016
										521.275	4922.22					334.075	74.609
										521.608	4925.6					334.289	74.2649
										521.894	4928.57					334.502	74.0598
										522.227	4932.45					334.685	74.7908
										522.56	4935.86					334.898	74.6318
										522.846	4938.9					335.112	74.3638
										523.179	4942.31					335.295	74.5891
										523.513	4946.08					335.508	75.025
										523.799	4948.77					335.721	75.5083
										524.132	4952.73					335.904	74.3646
										524.465	4956.17					336.118	74.6135
										524.751	4959.04					336.331	75.0399
										525.084	4962.6					336.514	73.9013
										525.417	4966.55					336.727	74.3202
										525.703	4969.3					336.941	74.9733
										526.037	4973.01					337.124	74.5348
										526.322	4976.13					337.337	74.4335
										526.608	4978.92					337.55	74.6791
										526.894	4981.9					337.733	74.9556
										527.227	4985.42					337.947	75.113
										527.56	4989.17					338.16	75.1424
										527.846	4992.69					338.343	75.2794
										528.179	4995.98					338.557	75.1941
										528.513	4999.3					338.77	75.2766
										528.799	5003.27					338.953	75.085
										529.132	5006.43					339.166	75.5179
										529.465	5009.96					339.38	75.3109
										529.751	5013.32					339.563	75.7675
										530.084	5016.54					339.776	75.8188
										530.418	5020.33					339.959	75.0486
										530.703	5023.63					340.142	75.6257
										531.037	5027.3					340.355	75.4657
										531.37	5031					340.538	75.7033
										531.656	5034.68					340.752	75.8858
										531.989	5038.08					340.965	76.2297
										532.322	5041.68					341.148	75.2973
										532.608	5045.26					341.361	75.6766
										532.941	5048.98					341.544	75.5708
										533.275	5052.71					341.757	75.5697
										533.56	5055.79					341.971	75.5659
										533.894	5059.41					342.184	75.5738
										534.227	5063.47					342.367	76.0863
										534.513	5066.01					342.581	75.8511
										534.846	5069.91					342.764	76.3966
										535.179	5073.53					342.977	76.4889
										535.465	5076.42					343.19	76.4177
										535.798	5080.21					343.373	75.7326
										536.084	5083.06					343.587	76.4293
										536.418	5086.85					343.8	76.5503
										536.751	5090.63					343.983	75.8516
										537.037	5093.49					344.196	75.9229
										537.37	5097.06					344.41	76.2913
										537.703	5100.95					344.593	76.4506
										537.989	5104.02					344.806	76.3149
										538.322	5107.69					345.019	76.4716
										538.656	5111.28					345.202	76.6448
										538.941	5114.53					345.416	76.6168
										539.275	5118.13					345.629	76.9502
										539.608	5121.62					345.812	76.381
										539.894	5124.79					346.025	76.7087
										540.227	5128.78					346.208	76.8736
										540.56	5132.17					346.422	76.7707
										540.846	5134.63					346.635	76.9117
										541.179	5138.51					346.818	76.9677
										541.513	5142.14					347.001	76.6648
										541.799	5144.45					347.184	77.3736
										542.132	5148.06					347.397	77.2128
										542.465	5151.72					347.611	76.8757
										542.751	5155.34					347.794	77.4638
										543.084	5158.31					348.007	77.5684
										543.418	5161.72					348.22	77.4173
										543.703	5165.45					348.403	77.3237
										544.037	5169.2					348.617	77.7455
										544.37	5172.59					348.83	77.5316
										544.656	5175.38					349.043	77.3478
										544.989	5178.98					349.226	77.9596
										545.322	5182.69					349.44	78.223
										545.608	5185.11					349.623	77.4099
										545.941	5188.81					349.836	77.7497
										546.227	5192.34					350.049	77.9806
										546.513	5194.87					350.232	77.0469
										546.846	5198.86					350.446	77.1426
										547.132	5201.67					350.659	77.5398
										547.465	5205.25					350.842	77.6232
										547.751	5207.75					351.055	77.5106
										548.037	5210.85					351.269	77.6875
										548.37	5214.23					351.452	77.978
										548.656	5217.67					351.665	78.053
										548.989	5220.8					351.879	78.1306
										549.275	5223.69					352.062	78.3419
										549.56	5226.45					352.275	78.0598
										549.846	5229.12					352.488	77.9571
										550.179	5232.79					352.671	78.5975
										550.513	5236.61					352.885	79.1581
										550.799	5238.69					353.098	78.9487
										551.132	5242.25					353.281	78.4711
										551.465	5245.7					353.494	78.5437
										551.798	5249.04					353.677	77.7676
										552.084	5252.23					353.891	77.6453
										552.418	5255.58					354.104	78.2335
										552.703	5258.73					354.287	78.5251
										553.037	5262.14					354.5	78.36
										553.37	5265.43					354.714	78.0149
										553.656	5267.89					354.897	79.0668
										553.989	5271.79					355.11	78.8836
										554.322	5275.05					355.323	79.0097
										554.608	5277.23					355.506	78.7558
										554.941	5280.87					355.72	78.9864
										555.275	5284.42					355.933	79.2199
										555.56	5286.85					356.116	78.5105
										555.894	5290.31					356.33	78.6531
										556.227	5293.89					356.543	78.9089
										556.513	5296.83					356.726	79.314
										556.846	5300.03					356.939	78.9082
										557.179	5303.82					357.153	78.8624
										557.465	5306					357.336	79.2722
										557.799	5309.71					357.549	79.3781
										558.084	5312.91					357.762	79.3634
										558.418	5315.94					357.945	79.1329
										558.751	5319.35					358.159	79.4762
										559.037	5322.82					358.372	79.7851
										559.37	5325.94					358.555	78.9813
										559.703	5329.05					358.768	79.5409
										559.989	5332.57					358.982	79.6238
										560.322	5335.94					359.165	79.7789
										560.656	5339					359.378	79.684
										560.941	5341.53					359.591	80.2362
										561.275	5345.31					359.774	79.2732
										561.608	5348.95					359.988	79.8679
										561.894	5351.6					360.171	79.1874
										562.227	5354.85					360.354	80.471
										562.56	5358.28					360.567	80.4048
										562.846	5361.58					360.75	79.762
										563.179	5364.71					360.963	80.1952
										563.513	5368.46					361.146	79.5408
										563.799	5370.92					361.36	79.5774
										564.132	5374.52					361.573	79.8387
										564.465	5378.36					361.786	79.9363
										564.751	5380.3					361.969	80.0974
										565.084	5384.33					362.183	79.7916
										565.418	5387.91					362.396	79.7949
										565.703	5390.45					362.579	80.5686
										566.037	5393.93					362.792	80.0877
										566.37	5397.56					362.975	80.8823
										566.656	5400.13					363.189	81.052
										566.989	5403.74					363.402	80.901
										567.322	5407.24					363.585	80.2563
										567.608	5410.11					363.798	80.7565
										567.941	5413.7					364.012	81.0796
										568.227	5416.29					364.195	80.3249
										568.513	5419.88					364.408	80.3911
										568.846	5423.02					364.621	80.9021
										569.132	5426.3					364.804	80.4332
										569.465	5429.57					365.018	80.2166
										569.798	5433.34					365.231	80.4281
										570.084	5436.01					365.414	80.7925
										570.418	5439.46					365.627	80.6098
										570.703	5442.33					365.841	80.2948
										571.037	5446.23					366.024	81.4814
										571.37	5449.69					366.237	81.3661
										571.656	5452.82					366.451	81.0976
										571.989	5456.36					366.634	81.7586
										572.322	5459.83					366.847	81.9284
										572.608	5462.76					367.03	81.06
										572.941	5466.2					367.213	80.9769
										573.275	5469.81					367.396	81.9393
										573.56	5472.76					367.609	81.8417
										573.894	5476.33					367.822	81.9649
										574.227	5479.97					368.005	81.269
										574.513	5483.06					368.219	82.0173
										574.846	5486.67					368.432	81.9385
										575.179	5490.06					368.645	82.1951
										575.465	5493.34					368.828	81.4823
										575.799	5497.18					369.042	82.0816
										576.132	5500.72					369.225	81.3782
										576.418	5503.81					369.438	81.2801
										576.751	5507.59					369.652	81.3713
										577.084	5511.4					369.834	82.1644
										577.37	5514.11					370.048	82.0499
										577.703	5518.23					370.261	81.84
										577.989	5520.65					370.444	82.7019
										578.322	5524.85					370.658	82.7725
										578.656	5528.46					370.871	82.296
										578.941	5531.31					371.054	81.9757
										579.227	5534.54					371.267	82.6742
										579.513	5538.01					371.481	82.6466
										579.846	5541.74					371.664	82.0563
										580.179	5545.27					371.877	81.9581
										580.465	5548.44					372.09	82.5829
										580.799	5552.08					372.273	82.204
										581.132	5555.85					372.487	82.2268
										581.418	5559.06					372.7	82.3405
										581.751	5562.53					372.883	82.5216
										582.084	5566.27					373.096	82.2815
										582.37	5569.79					373.31	82.565
										582.703	5573.18					373.493	82.4992
										583.037	5576.84					373.706	82.7934
										583.322	5580.8					373.919	82.7381
										583.656	5584.36					374.102	82.9724
										583.989	5588					374.316	82.9961
										584.275	5591.27					374.529	83.3089
										584.608	5595.1					374.712	83.3214
										584.941	5598.71					374.925	83.339
										585.227	5601.82					375.108	82.6508
										585.56	5605.4					375.322	83.0712
										585.894	5609.34					375.535	83.3349
										586.179	5612.54					375.718	82.586
										586.513	5616.44					375.932	82.8084
										586.846	5620.03					376.145	83.2797
										587.132	5623.59					376.328	83.4733
										587.465	5627.39					376.541	83.2723
										587.798	5631.02					376.755	83.3647
										588.084	5633.56					376.938	83.5478
										588.418	5637.94					377.151	83.4538
										588.751	5641.53					377.364	83.4285
										589.037	5644.15					377.547	83.6201
										589.37	5648.23					377.761	83.7045
										589.703	5652.55					377.974	83.8531
										589.989	5655.05					378.157	83.3431
										590.322	5659.08					378.37	83.6714
										590.608	5662.11					378.584	84.1112
										590.941	5666.11					378.767	83.5019
										591.275	5669.73					378.98	83.5136
										591.56	5672.84					379.193	83.8018
										591.894	5676.66					379.376	83.6708
										592.227	5680.71					379.59	83.6396
										592.513	5683.97					379.803	83.7378
										592.846	5687.38					379.986	84.3278
										593.179	5691.21					380.199	84.193
										593.465	5695.05					380.413	84.0362
										593.799	5698.67					380.596	84.3069
										594.132	5701.87					380.809	84.9835
										594.418	5705.64					380.992	84.2169
										594.751	5709.43					381.175	84.2584
										595.084	5712.84					381.388	84.2078
										595.37	5715.94					381.571	84.6787
										595.703	5719.76					381.785	84.762
										596.037	5723.25					381.998	84.6203
										596.322	5726.25					382.181	84.839
										596.656	5729.97					382.394	84.7352
										596.989	5733.79					382.577	84.9626
										597.275	5736.77					382.791	85.2329
										597.608	5740.45					383.004	84.9409
										597.941	5744.2					383.187	84.8712
										598.227	5747.13					383.4	85.1326
										598.56	5750.74					383.614	85.1023
										598.894	5754.42					383.797	84.9161
										599.18	5756.96					384.01	85.089
										599.513	5760.81					384.223	85.2665
										599.798	5763.94					384.406	85.1457
										600.084	5766.95					384.62	85.0485
										600.418	5770.6					384.833	85.3009
										600.703	5773.32					385.016	85.3312
										601.037	5776.64					385.23	85.3651
										601.322	5779.92					385.443	85.3343
										601.656	5783.16					385.626	85.5498
										601.989	5786.36					385.839	85.4689
										602.322	5790.05					386.053	85.6242
										602.608	5792.61					386.236	85.1485
										602.941	5795.84					386.449	85.3974
										603.227	5798.35					386.662	85.7892
										603.56	5801.42					386.845	85.8812
										603.894	5804.51					387.059	85.6096
										604.18	5806.94					387.241	85.6571
										604.513	5809.56					387.455	85.9714
										604.846	5812.19					387.668	86.1917
										605.132	5814.61					387.851	85.7186
										605.465	5816.23					388.065	85.8004
										605.799	5817.52					388.278	85.9645
										606.084	5817.44					388.491	85.9777
										606.418	5816.47					388.674	86.2088
																388.888	86.3762
																389.071	86.7472
																389.254	85.6734
																389.436	86.6407
																389.65	86.3163
																389.863	86.2077
																390.046	86.878
																390.26	87.1839
																390.473	86.9393
																390.686	86.6548
																390.869	86.911
																391.083	87.0923
																391.266	86.5276
																391.479	86.4326
																391.692	86.9408
																391.875	86.7391
																392.089	86.9675
																392.302	87.2981
																392.485	86.9217
																392.698	87.2054
																392.912	87.2156
																393.095	86.868
																393.308	87.0262
																393.521	87.1099
																393.704	87.2067
																393.918	86.7868
																394.131	87.2606
																394.314	87.6961
																394.528	87.7034
																394.741	87.6112
																394.924	87.6974
																395.137	87.9078
																395.32	87.4268
																395.534	87.2904
																395.747	87.9
																395.93	87.8802
																396.143	87.6428
																396.357	87.7836
																396.54	88.2151
																396.753	88.0996
																396.966	87.9264
																397.149	88.447
																397.363	88.6258
																397.576	88.3347
																397.759	88.3152
																397.972	88.5091
																398.186	88.8813
																398.369	88.2467
																398.582	88.1507
																398.795	88.64
																398.978	88.3511
																399.192	88.499
																399.405	88.5313
																399.588	88.6111
																399.801	88.5358
																400.015	88.428
																400.198	88.785
																400.411	88.8478
																400.625	88.3796
																400.808	89.0342
																401.021	88.7718
																401.234	88.7551
																401.417	89.5145
																401.631	89.2636
																401.813	89.5972
																401.996	88.4787
																402.21	88.8341
																402.393	89.6587
																402.606	89.3798
[truncated: 2,622 more rows]

## Sheet: Figure 2c
					Avg stress (Pa)	STDEV stress (Pa)	Avg strain (%)	STDEV strain	Triplicate values per sample category
				PAMPS - Support	169.959	11.5521	967.796	55.7793	163.361	183.297	163.217
				PNHEA - Backing	554.575	71.7901	550.995	77.4951	551.807	484.21	627.71
				mIPN - PNAGA	5245.85	210.424	593.637	29.5247	5401.96	5006.55	5329.05
				DL-Patch w/o mIPN	350.649	5.82116	449.687	60.6761	344.64	351.043	356.263
				DL-Patch w/ mIPN	4515.21	1033.39	362.065	44.6725	3585.54	4332.22	5627.88
				mIPN - SIF	2791.04	384.017	292.205	55.5154	3133.05	2864.47	2375.62
				mIPN - SGF	3354.37	819.38	377.652	111.626	2672.38	4263.3	3127.43
				mIPN - PBS	3540.75	903.247	411.084	124.204	4310.51	2546.4	3765.34
				mIPN - Bile	5297.46	1516.68	586.268	157.388	6245.71	6098.45	3548.22

## Sheet: Figure 2e
						Absorbance (arb. Units)
					Wavenumber	PAMPS support	PAMPS support w/ mIPN	PNAGA mIPN - reference
					499.481	2.33329	1.36961	0.33058
					500.446	2.31093	1.41543	0.3759
					501.41	2.23226	1.47239	0.5035
					502.374	2.10958	1.53978	0.64424
					503.338	2.03786	1.52759	0.62323
					504.303	2.04511	1.40799	0.63396
					505.267	2.1535	1.32275	0.71429
					506.231	2.32065	1.37032	0.63095
					507.195	2.31472	1.53924	0.46147
					508.16	2.16853	1.73471	0.3575
					509.124	2.11604	1.82527	0.31261
					510.088	2.17101	1.7685	0.30382
					511.052	2.22099	1.70165	0.31205
					512.017	2.18811	1.71016	0.31956
					512.981	2.15502	1.74696	0.31912
					513.945	2.20596	1.7481	0.31889
					514.909	2.34594	1.71265	0.3181
					515.874	2.42593	1.67646	0.30632
					516.838	2.29765	1.67886	0.2921
					517.802	2.15187	1.70936	0.29403
					518.766	2.08287	1.69578	0.31766
					519.731	2.06393	1.63672	0.34873
					520.695	2.05109	1.59766	0.3614
					521.659	2.04346	1.60185	0.35543
					522.623	2.06765	1.63269	0.34719
					523.588	2.11784	1.6657	0.33757
					524.552	2.14782	1.67984	0.32654
					525.516	2.13366	1.66931	0.32342
					526.48	2.11559	1.64638	0.32931
					527.445	2.11453	1.6082	0.3352
					528.409	2.10525	1.55164	0.33926
					529.373	2.08265	1.51084	0.34676
					530.337	2.06977	1.51653	0.36029
					531.302	2.06829	1.54981	0.37663
					532.266	2.06309	1.57167	0.38388
					533.23	2.0554	1.57425	0.37563
					534.194	2.05357	1.57461	0.36627
					535.159	2.05945	1.58373	0.36471
					536.123	2.07119	1.58884	0.36304
					537.087	2.07853	1.56909	0.35883
					538.051	2.07717	1.53738	0.35813
					539.016	2.08128	1.52402	0.36307
					539.98	2.09274	1.53449	0.37097
					540.944	2.09407	1.5508	0.37252
					541.908	2.08695	1.55964	0.35989
					542.873	2.08587	1.56903	0.3436
					543.837	2.08428	1.5849	0.33725
					544.801	2.07096	1.59846	0.33829
					545.765	2.05286	1.60708	0.33896
					546.73	2.03996	1.6089	0.33953
					547.694	2.03254	1.59227	0.34155
					548.658	2.0273	1.56247	0.3433
					549.622	2.02387	1.53883	0.34394
					550.587	2.02516	1.52834	0.3421
					551.551	2.03089	1.52216	0.33701
					552.515	2.03598	1.50928	0.3341
					553.479	2.03814	1.49504	0.33731
					554.444	2.03741	1.49763	0.33915
					555.408	2.03039	1.52173	0.33375
					556.372	2.01739	1.54979	0.3288
					557.336	2.00729	1.56084	0.32918
					558.301	2.00729	1.5513	0.32995
					559.265	2.01645	1.53267	0.32839
					560.229	2.02651	1.518	0.32778
					561.193	2.02607	1.51456	0.32889
					562.158	2.01424	1.52272	0.3302
					563.122	2.00357	1.53723	0.33379
					564.086	2.00198	1.54806	0.34093
					565.05	2.00575	1.5457	0.34636
					566.015	2.00879	1.53232	0.34431
					566.979	2.00978	1.52242	0.33593
					567.943	2.01277	1.52544	0.3276
					568.907	2.01947	1.53308	0.32478
					569.872	2.02189	1.53086	0.32759
					570.836	2.01383	1.51713	0.33255
					571.8	2.0021	1.50136	0.33667
					572.764	1.99545	1.49035	0.33742
					573.729	1.99364	1.48478	0.33455
					574.693	1.99257	1.48753	0.33088
					575.657	1.99163	1.50015	0.32749
					576.621	1.99235	1.51089	0.3246
					577.586	1.99451	1.51115	0.32352
					578.55	1.9956	1.50906	0.32305
					579.514	1.9941	1.50796	0.32127
					580.478	1.99224	1.50246	0.31957
					581.443	1.99201	1.49478	0.32006
					582.407	1.99228	1.4902	0.32183
					583.371	1.99148	1.48589	0.32203
					584.335	1.98878	1.47505	0.31982
					585.3	1.98519	1.45886	0.31771
					586.264	1.9832	1.45088	0.31819
					587.228	1.98318	1.4603	0.32059
					588.192	1.98312	1.47709	0.32102
					589.157	1.9821	1.48353	0.31656
					590.121	1.98229	1.47683	0.31016
					591.085	1.98548	1.46671	0.30714
					592.049	1.98892	1.45946	0.30818
					593.014	1.98937	1.45544	0.30977
					593.978	1.98854	1.45351	0.30956
					594.942	1.98896	1.45235	0.30764
					595.906	1.98999	1.45143	0.30515
					596.871	1.99029	1.4515	0.3027
					597.835	1.99029	1.45356	0.29969
					598.799	1.99056	1.45779	0.29704
					599.763	1.98992	1.4615	0.29755
					600.728	1.98816	1.46029	0.30023
					601.692	1.98766	1.4548	0.30073
					602.656	1.98836	1.45072	0.29848
					603.62	1.98826	1.45083	0.29608
					604.585	1.98886	1.45155	0.29411
					605.549	1.99063	1.45014	0.29236
					606.513	1.9902	1.45017	0.29222
					607.477	1.98823	1.45231	0.29411
					608.442	1.98794	1.4493	0.29559
					609.406	1.98894	1.43934	0.29485
					610.37	1.99076	1.43165	0.29293
					611.334	1.99418	1.4328	0.29127
					612.299	1.99778	1.43887	0.29014
					613.263	1.99988	1.44202	0.28903
					614.227	2.00056	1.43852	0.28688
					615.191	2.00063	1.43117	0.28384
					616.156	2.00188	1.42496	0.28236
					617.12	2.00542	1.42143	0.28418
					618.084	2.00993	1.41948	0.28727
					619.048	2.0141	1.41839	0.28833
					620.012	2.01635	1.4173	0.28616
					620.977	2.01418	1.41539	0.28183
					621.941	2.00913	1.41207	0.27784
					622.905	2.00584	1.40715	0.27659
					623.869	2.0048	1.40321	0.27774
					624.834	2.00259	1.40282	0.2786
					625.798	1.99755	1.40412	0.27816
					626.762	1.98999	1.40413	0.27785
					627.726	1.98003	1.40205	0.27806
					628.691	1.96885	1.3981	0.27772
					629.655	1.95891	1.3936	0.27658
					630.619	1.95118	1.38994	0.27535
					631.583	1.94435	1.3872	0.27424
					632.548	1.93755	1.38533	0.27295
					633.512	1.93175	1.38418	0.27162
					634.476	1.92714	1.383	0.2707
					635.44	1.92193	1.38185	0.27011
					636.405	1.91565	1.38075	0.2694
					637.369	1.90991	1.37849	0.2682
					638.333	1.90563	1.37461	0.26651
					639.297	1.90263	1.36997	0.26517
					640.262	1.90028	1.36518	0.26495
					641.226	1.89715	1.36036	0.26494
					642.19	1.89239	1.35487	0.26393
					643.154	1.88742	1.34918	0.26255
					644.119	1.88406	1.34637	0.26195
					645.083	1.88198	1.34778	0.26205
					646.047	1.88013	1.35061	0.26171
					647.011	1.87875	1.35165	0.2601
					647.976	1.87828	1.3501	0.25792
					648.94	1.87762	1.34752	0.25691
					649.904	1.87539	1.34536	0.25705
					650.868	1.87208	1.34297	0.25663
					651.833	1.86934	1.33978	0.2552
					652.797	1.86791	1.33656	0.25402
					653.761	1.86727	1.33415	0.2536
					654.725	1.86669	1.33266	0.25321
					655.69	1.86566	1.33127	0.25242
					656.654	1.8642	1.3295	0.25164
					657.618	1.86295	1.32809	0.25092
					658.582	1.86216	1.32713	0.24961
					659.547	1.86126	1.32519	0.24795
					660.511	1.86001	1.32193	0.24676
					661.475	1.85891	1.31896	0.24594
					662.439	1.85825	1.31716	0.24529
					663.404	1.85811	1.31574	0.24528
					664.368	1.85858	1.3146	0.24614
					665.332	1.85949	1.31534	0.24782
					666.296	1.85997	1.31879	0.24991
					667.261	1.85649	1.32037	0.2496
					668.225	1.84702	1.30953	0.24291
					669.189	1.84283	1.29829	0.23806
					670.153	1.84387	1.2959	0.23778
					671.118	1.84506	1.29649	0.23818
					672.082	1.84501	1.2965	0.23776
					673.046	1.84352	1.29521	0.23674
					674.01	1.84107	1.29361	0.23576
					674.975	1.83895	1.29228	0.23472
					675.939	1.83806	1.29082	0.23332
					676.903	1.83801	1.28925	0.23199
					677.867	1.83776	1.28759	0.23138
					678.832	1.83655	1.28516	0.23112
					679.796	1.83463	1.28254	0.23037
					680.76	1.8331	1.28086	0.22923
					681.724	1.83247	1.27925	0.22838
					682.689	1.8319	1.27631	0.22783
					683.653	1.83063	1.27243	0.227
					684.617	1.829	1.26883	0.22576
					685.581	1.82756	1.26628	0.22431
					686.546	1.82604	1.26428	0.22268
					687.51	1.82389	1.26163	0.22116
					688.474	1.82181	1.25823	0.22019
					689.438	1.8211	1.25498	0.21948
					690.403	1.82147	1.25184	0.21853
					691.367	1.82125	1.24852	0.21748
					692.331	1.82012	1.2459	0.21651
					693.295	1.81908	1.24438	0.21531
					694.26	1.81849	1.24266	0.21375
					695.224	1.81787	1.23952	0.21216
					696.188	1.81675	1.2355	0.21071
					697.152	1.8154	1.2322	0.20934
					698.117	1.81434	1.23024	0.20813
					699.081	1.81275	1.22865	0.20709
					700.045	1.80982	1.22654	0.20612
					701.009	1.80692	1.22412	0.20542
					701.974	1.80551	1.22167	0.20518
					702.938	1.80482	1.21914	0.20497
					703.902	1.80373	1.21671	0.20411
					704.866	1.80249	1.21415	0.20261
					705.831	1.80182	1.2111	0.20119
					706.795	1.80165	1.20849	0.20022
					707.759	1.80092	1.20699	0.19928
					708.723	1.79899	1.20538	0.19799
					709.688	1.79676	1.20238	0.19657
					710.652	1.7956	1.19866	0.19547
					711.616	1.79546	1.19601	0.19472
					712.58	1.7952	1.19517	0.19409
					713.545	1.79416	1.19478	0.19342
					714.509	1.79265	1.19312	0.1925
					715.473	1.79126	1.19008	0.19131
					716.437	1.79005	1.18675	0.19045
					717.402	1.78872	1.1839	0.19027
					718.366	1.78725	1.18179	0.19019
					719.33	1.78583	1.18021	0.18966
					720.294	1.78459	1.17869	0.18883
					721.259	1.7836	1.17688	0.18796
					722.223	1.78261	1.17442	0.18684
					723.187	1.78107	1.17098	0.1854
					724.151	1.77911	1.16713	0.18389
					725.116	1.77759	1.16414	0.18264
					726.08	1.77666	1.1625	0.18185
					727.044	1.77555	1.16141	0.18136
					728.008	1.77408	1.16009	0.1806
					728.973	1.77275	1.1586	0.17935
					729.937	1.77166	1.15711	0.17814
					730.901	1.77057	1.15537	0.17748
					731.865	1.76955	1.15339	0.1769
					732.83	1.76858	1.15155	0.17569
					733.794	1.76754	1.14972	0.17408
					734.758	1.76664	1.14741	0.17284
					735.722	1.76601	1.14473	0.17216
					736.687	1.76547	1.14235	0.17166
					737.651	1.76475	1.1406	0.17113
					738.615	1.76389	1.13922	0.17068
					739.579	1.76283	1.13767	0.17031
					740.544	1.76131	1.13578	0.16986
					741.508	1.75963	1.13404	0.16929
					742.472	1.75878	1.13273	0.16872
					743.436	1.75921	1.13141	0.16815
					744.401	1.76	1.1299	0.16752
					745.365	1.75993	1.12863	0.16683
					746.329	1.75896	1.12749	0.16592
					747.293	1.75793	1.12564	0.16467
					748.258	1.75748	1.1232	0.16327
					749.222	1.75783	1.12114	0.16198
					750.186	1.75859	1.11974	0.16101
					751.15	1.75866	1.11842	0.16045
					752.115	1.75745	1.11666	0.16008
					753.079	1.75542	1.11436	0.15939
					754.043	1.75341	1.11187	0.15833
					755.007	1.75187	1.10978	0.1574
					755.972	1.75039	1.10828	0.15695
					756.936	1.74826	1.10708	0.15657
					757.9	1.74564	1.10572	0.15575
					758.864	1.7434	1.10395	0.1546
					759.829	1.74198	1.10205	0.15353
					760.793	1.7414	1.10037	0.15261
					761.757	1.74146	1.09863	0.1518
					762.721	1.74165	1.09671	0.15116
					763.686	1.74163	1.0951	0.15078
					764.65	1.74145	1.09364	0.15053
					765.614	1.74118	1.09177	0.14998
					766.578	1.74078	1.09006	0.14889
					767.543	1.74026	1.08912	0.1477
					768.507	1.73931	1.08802	0.14694
					769.471	1.73754	1.08588	0.14656
					770.435	1.73518	1.08325	0.14631
					771.4	1.73264	1.08089	0.14596
					772.364	1.72997	1.07896	0.14525
					773.328	1.72723	1.07756	0.14415
					774.292	1.72457	1.0764	0.143
					775.257	1.72186	1.07469	0.1421
					776.221	1.71887	1.0721	0.14142
					777.185	1.71577	1.06927	0.1407
					778.149	1.71307	1.06696	0.13985
					779.114	1.71099	1.06512	0.13903
					780.078	1.70924	1.06302	0.1384
					781.042	1.70735	1.06033	0.13797
					782.006	1.70523	1.05798	0.13764
					782.971	1.70321	1.05698	0.13714
					783.935	1.70154	1.05697	0.13635
					784.899	1.70016	1.0567	0.13542
					785.863	1.69905	1.05536	0.13454
					786.828	1.69832	1.05324	0.13366
					787.792	1.69778	1.05114	0.13279
					788.756	1.6971	1.04917	0.13202
					789.72	1.69623	1.04701	0.13132
					790.685	1.69528	1.04496	0.13059
					791.649	1.69456	1.04338	0.12986
					792.613	1.69444	1.04202	0.12917
					793.577	1.69474	1.04058	0.1284
					794.542	1.69475	1.03912	0.12757
					795.506	1.69419	1.03772	0.12691
					796.47	1.69341	1.03617	0.12646
					797.434	1.69273	1.03414	0.12589
					798.399	1.69228	1.03179	0.12498
					799.363	1.69212	1.02986	0.12394
					800.327	1.6922	1.02877	0.12308
					801.291	1.69222	1.02832	0.12233
					802.256	1.69203	1.02807	0.12161
					803.22	1.69179	1.02764	0.12102
					804.184	1.69168	1.02684	0.12061
					805.148	1.69157	1.0256	0.12023
					806.113	1.69106	1.02375	0.11971
					807.077	1.69006	1.02131	0.119
					808.041	1.68888	1.0187	0.11814
					809.005	1.68765	1.01636	0.1174
					809.97	1.68619	1.01466	0.11686
					810.934	1.68456	1.0136	0.11628
					811.898	1.68304	1.0125	0.11555
					812.862	1.68164	1.01064	0.11476
					813.827	1.68039	1.00823	0.11395
					814.791	1.67938	1.00607	0.11309
					815.755	1.67832	1.00446	0.11234
					816.719	1.67681	1.00308	0.11172
					817.684	1.67494	1.0016	0.11101
					818.648	1.67277	1	0.11019
					819.612	1.67019	0.99845	0.10957
					820.576	1.66753	0.99697	0.10917
					821.541	1.66539	0.99577	0.1086
					822.505	1.66384	0.99496	0.10767
					823.469	1.66252	0.99396	0.10683
					824.433	1.66111	0.99247	0.10644
					825.398	1.65955	0.99111	0.10629
					826.362	1.65787	0.99007	0.106
					827.326	1.65589	0.98886	0.10551
					828.29	1.65364	0.98736	0.10495
					829.255	1.65152	0.98593	0.10432
					830.219	1.64973	0.98466	0.10365
					831.183	1.64812	0.98353	0.10308
					832.147	1.64646	0.98258	0.1026
					833.112	1.64463	0.98164	0.10215
					834.076	1.64285	0.98053	0.10173
					835.04	1.64154	0.97944	0.10134
					836.004	1.64075	0.97855	0.10089
					836.969	1.6402	0.97769	0.10031
					837.933	1.6397	0.97682	0.09966
					838.897	1.63914	0.97584	0.09899
					839.861	1.63838	0.97453	0.09834
					840.826	1.63751	0.97299	0.09772
					841.79	1.63679	0.9714	0.09714
					842.754	1.63626	0.96961	0.09666
					843.718	1.63578	0.96774	0.09632
					844.683	1.63522	0.96634	0.0961
					845.647	1.63445	0.96556	0.09578
					846.611	1.63346	0.96502	0.0952
					847.575	1.63245	0.96429	0.09444
					848.54	1.63164	0.9632	0.09371
					849.504	1.63103	0.962	0.09309
					850.468	1.63056	0.96099	0.09251
					851.432	1.63032	0.96004	0.09186
					852.397	1.63025	0.95879	0.09118
					853.361	1.63009	0.95716	0.0906
					854.325	1.62973	0.95545	0.09004
					855.289	1.62937	0.95374	0.08943
					856.254	1.62914	0.95181	0.0888
					857.218	1.62893	0.94983	0.08817
					858.182	1.62857	0.94823	0.08746
					859.146	1.62797	0.94689	0.08667
					860.111	1.62718	0.94546	0.08595
					861.075	1.62648	0.94384	0.08545
					862.039	1.62595	0.94211	0.08502
					863.003	1.62525	0.94045	0.08427
					863.968	1.62422	0.93885	0.08311
					864.932	1.62306	0.93692	0.08192
					865.896	1.62189	0.93457	0.08108
					866.86	1.62071	0.93217	0.08058
					867.825	1.61955	0.92997	0.0801
					868.789	1.6184	0.92801	0.0793
					869.753	1.61717	0.92626	0.07823
					870.717	1.61595	0.92468	0.07726
					871.682	1.61489	0.92323	0.07665
					872.646	1.61405	0.92179	0.07624
					873.61	1.61337	0.92029	0.0758
					874.574	1.61265	0.91909	0.07533
					875.539	1.6118	0.91826	0.07479
					876.503	1.611	0.91723	0.07414
					877.467	1.61039	0.91573	0.07339
					878.431	1.60993	0.9141	0.07264
					879.396	1.60956	0.91253	0.07197
					880.36	1.60919	0.911	0.07132
					881.324	1.60858	0.90961	0.07069
					882.288	1.60769	0.90845	0.07019
					883.253	1.60696	0.90748	0.06985
					884.217	1.60679	0.90656	0.06946
					885.181	1.60684	0.9055	0.06887
					886.145	1.60654	0.90425	0.06828
					887.11	1.60581	0.90311	0.06788
					888.074	1.60506	0.90227	0.06757
					889.038	1.6046	0.90146	0.06719
					890.002	1.60448	0.90043	0.06675
					890.967	1.6045	0.89921	0.06636
					891.931	1.60433	0.89785	0.0659
					892.895	1.60387	0.89662	0.0653
					893.859	1.60331	0.8958	0.06471
					894.824	1.60274	0.89525	0.06423
					895.788	1.60204	0.89457	0.06379
					896.752	1.60123	0.89349	0.06336
					897.716	1.60034	0.89204	0.06293
					898.681	1.59943	0.89068	0.06251
					899.645	1.59876	0.88976	0.06209
					900.609	1.59835	0.88907	0.06165
					901.573	1.5979	0.88828	0.06128
					902.538	1.59736	0.88734	0.06102
					903.502	1.59693	0.88637	0.06073
					904.466	1.59663	0.88549	0.06034
					905.43	1.59637	0.88474	0.05992
					906.395	1.59615	0.88405	0.0595
					907.359	1.596	0.8833	0.05909
					908.323	1.59596	0.88253	0.05879
					909.287	1.59601	0.88193	0.05855
					910.252	1.59609	0.88144	0.05824
					911.216	1.59614	0.88088	0.05787
					912.18	1.59613	0.8802	0.05754
					913.144	1.59603	0.87941	0.05725
					914.109	1.59589	0.87862	0.05691
					915.073	1.59577	0.87792	0.05646
					916.037	1.59574	0.87719	0.05595
					917.001	1.59596	0.87636	0.05551
					917.966	1.59635	0.87564	0.05523
					918.93	1.59653	0.87516	0.05509
					919.894	1.59622	0.87469	0.055
					920.858	1.59565	0.87401	0.05486
					921.823	1.59524	0.8733	0.05457
					922.787	1.59512	0.87281	0.05416
					923.751	1.5952	0.87252	0.05381
					924.715	1.5953	0.87227	0.05361
					925.68	1.59533	0.87185	0.05342
					926.644	1.59535	0.87113	0.05318
					927.608	1.59544	0.87027	0.05291
					928.572	1.59558	0.86952	0.0526
					929.537	1.59566	0.86897	0.05222
					930.501	1.59557	0.86864	0.05182
					931.465	1.5954	0.8684	0.05153
					932.429	1.59527	0.86805	0.05141
					933.394	1.59514	0.86759	0.05132
					934.358	1.59501	0.86703	0.05115
					935.322	1.59481	0.86632	0.05097
					936.286	1.59445	0.86559	0.05084
					937.251	1.59403	0.86501	0.05068
					938.215	1.59372	0.86457	0.0504
					939.179	1.59359	0.86417	0.05008
					940.143	1.59353	0.86387	0.0498
					941.108	1.59344	0.86369	0.04961
					942.072	1.59337	0.86354	0.04953
					943.036	1.59333	0.86327	0.04957
					944	1.59319	0.86293	0.04957
					944.965	1.59289	0.86274	0.04933
					945.929	1.59242	0.86246	0.04884
					946.893	1.59196	0.86179	0.04833
					947.857	1.59178	0.86098	0.04804
					948.822	1.59184	0.86039	0.04793
					949.786	1.59182	0.86002	0.04781
					950.75	1.59166	0.85973	0.04771
					951.714	1.59148	0.85953	0.04766
					952.679	1.59128	0.85946	0.04753
					953.643	1.59105	0.85943	0.04721
					954.607	1.59096	0.85938	0.04686
					955.571	1.59105	0.85927	0.04668
					956.536	1.5911	0.85897	0.0467
					957.5	1.59104	0.85852	0.04677
					958.464	1.59105	0.85816	0.04679
					959.428	1.59123	0.85786	0.04676
					960.393	1.59143	0.85753	0.04671
					961.357	1.59149	0.85728	0.04653
					962.321	1.59143	0.85717	0.04623
					963.285	1.5914	0.85707	0.04595
					964.25	1.59155	0.857	0.04581
					965.214	1.5919	0.85703	0.04579
					966.178	1.5923	0.85698	0.04581
					967.142	1.59253	0.85667	0.04589
					968.107	1.59243	0.85621	0.04597
					969.071	1.59211	0.85588	0.04592
					970.035	1.5919	0.85575	0.04576
					970.999	1.59194	0.85579	0.04567
					971.964	1.59217	0.85594	0.04565
					972.928	1.59251	0.856	0.04557
					973.892	1.59281	0.85579	0.04542
					974.856	1.593	0.85544	0.04529
					975.821	1.59331	0.85516	0.04512
					976.785	1.59381	0.85503	0.04491
					977.749	1.5943	0.85496	0.04476
					978.713	1.59473	0.85494	0.04471
					979.678	1.59523	0.85501	0.04471
					980.642	1.59579	0.85514	0.0447
					981.606	1.59636	0.85522	0.0447
					982.57	1.59687	0.85519	0.04471
					983.535	1.59724	0.85522	0.04468
					984.499	1.59753	0.85527	0.04461
					985.463	1.59789	0.85514	0.04456
					986.427	1.59826	0.85489	0.04453
					987.392	1.59859	0.85467	0.04445
					988.356	1.59892	0.85463	0.04434
					989.32	1.59921	0.85492	0.04424
					990.284	1.59947	0.8554	0.04414
					991.249	1.59979	0.85572	0.04399
					992.213	1.60017	0.85578	0.04379
					993.177	1.60053	0.85564	0.04361
					994.141	1.60089	0.85538	0.04356
					995.106	1.60127	0.85511	0.0436
					996.07	1.60167	0.85504	0.0437
					997.034	1.60217	0.85539	0.0438
					997.998	1.60277	0.85607	0.04389
					998.963	1.60334	0.85663	0.04397
					999.927	1.60385	0.85685	0.04403
					1000.89	1.60444	0.85699	0.04398
					1001.86	1.60509	0.85718	0.04388
					1002.82	1.60561	0.85743	0.04388
					1003.78	1.60609	0.85781	0.04406
					1004.75	1.60676	0.85848	0.04439
					1005.71	1.60751	0.8595	0.04477
					1006.68	1.60824	0.86072	0.04508
					1007.64	1.60933	0.8618	0.04529
					1008.61	1.61102	0.86279	0.04553
					1009.57	1.613	0.86403	0.0459
					1010.53	1.61494	0.86564	0.04646
					1011.5	1.61699	0.86748	0.04711
					1012.46	1.61945	0.86952	0.04777
					1013.43	1.62236	0.8719	0.04853
					1014.39	1.62553	0.87455	0.04942
					1015.35	1.62892	0.87717	0.05022
					1016.32	1.63254	0.87971	0.05078
					1017.28	1.63645	0.88215	0.05109
					1018.25	1.64088	0.88406	0.05118
					1019.21	1.6461	0.88509	0.0512
					1020.18	1.65211	0.88538	0.0513
					1021.14	1.6588	0.88514	0.05131
					1022.1	1.66611	0.88441	0.05103
					1023.07	1.67395	0.88344	0.05054
					1024.03	1.68238	0.88266	0.05011
					1025	1.69188	0.88238	0.0498
					1025.96	1.70291	0.88264	0.04954
					1026.93	1.71558	0.88337	0.04933
					1027.89	1.73017	0.88438	0.04917
					1028.85	1.74748	0.88543	0.04901
					1029.82	1.76818	0.88663	0.04891
					1030.78	1.79234	0.88841	0.04894
					1031.75	1.81987	0.89099	0.04903
					1032.71	1.85062	0.89417	0.04907
					1033.68	1.8839	0.89784	0.04903
					1034.64	1.91828	0.90237	0.04898
					1035.6	1.95216	0.90798	0.04898
					1036.57	1.98297	0.9142	0.04893
					1037.53	2.00749	0.92044	0.0488
					1038.5	2.02291	0.92648	0.04864
					1039.46	2.02756	0.93194	0.04855
					1040.43	2.02095	0.93608	0.04844
					1041.39	2.00391	0.93837	0.04823
					1042.35	1.97852	0.93854	0.04796
					1043.32	1.9475	0.93601	0.04772
					1044.28	1.9132	0.93033	0.04753
					1045.25	1.87738	0.92205	0.04732
					1046.21	1.84155	0.9124	0.04699
					1047.18	1.80685	0.90252	0.04657
					1048.14	1.77392	0.89341	0.04618
					1049.1	1.7433	0.88594	0.04597
					1050.07	1.71553	0.88025	0.04597
					1051.03	1.69086	0.87569	0.04603
					1052	1.66928	0.8717	0.04601
					1052.96	1.65091	0.86844	0.0459
					1053.92	1.63579	0.86637	0.04582
					1054.89	1.62357	0.86563	0.04585
					1055.85	1.61374	0.86563	0.04599
					1056.82	1.60604	0.86565	0.04623
					1057.78	1.60032	0.86559	0.04653
					1058.75	1.59615	0.86574	0.04683
					1059.71	1.59297	0.86629	0.04707
					1060.67	1.59049	0.86719	0.04726
					1061.64	1.58874	0.86824	0.04749
					1062.6	1.58758	0.86919	0.04782
					1063.57	1.58672	0.87002	0.04818
					1064.53	1.58607	0.8709	0.04851
					1065.5	1.58573	0.87161	0.04882
					1066.46	1.58575	0.8717	0.04901
					1067.42	1.58599	0.87099	0.04886
					1068.39	1.58616	0.8698	0.04841
					1069.35	1.5862	0.86857	0.0479
					1070.32	1.58621	0.86764	0.04743
					1071.28	1.58625	0.86685	0.04696
					1072.25	1.58638	0.86578	0.04652
					1073.21	1.58664	0.86441	0.0462
					1074.17	1.58695	0.86304	0.04596
					1075.14	1.58728	0.86186	0.04569
					1076.1	1.58778	0.86096	0.04536
					1077.07	1.5885	0.86038	0.04501
					1078.03	1.58922	0.86	0.04477
					1079	1.58985	0.85976	0.04467
					1079.96	1.59044	0.85972	0.04463
					1080.92	1.59108	0.85978	0.04453
					1081.89	1.59176	0.85965	0.04435
					1082.85	1.59242	0.85931	0.04418
					1083.82	1.59307	0.85899	0.04408
					1084.78	1.59388	0.85878	0.04399
					1085.75	1.59486	0.85866	0.04383
					1086.71	1.59585	0.85854	0.04366
					1087.67	1.59668	0.85846	0.04357
					1088.64	1.59739	0.85859	0.04355
					1089.6	1.59815	0.85889	0.04351
					1090.57	1.59919	0.85906	0.0435
					1091.53	1.60055	0.85899	0.04368
					1092.49	1.602	0.85903	0.04398
					1093.46	1.6034	0.85951	0.04421
					1094.42	1.60483	0.86032	0.04429
					1095.39	1.60636	0.86108	0.04435
					1096.35	1.60799	0.86166	0.04442
					1097.32	1.60979	0.86216	0.04444
					1098.28	1.61178	0.86274	0.04437
					1099.24	1.61401	0.86352	0.04434
					1100.21	1.61669	0.86436	0.04443
					1101.17	1.61976	0.86501	0.04462
					1102.14	1.623	0.8655	0.04489
					1103.1	1.62649	0.86603	0.04517
					1104.07	1.6305	0.86671	0.0454
					1105.03	1.63503	0.86757	0.04552
					1105.99	1.63978	0.86863	0.04552
					1106.96	1.6446	0.86973	0.04546
					1107.92	1.64964	0.87049	0.04545
					1108.89	1.65496	0.8708	0.04556
					1109.85	1.66013	0.87105	0.04572
					1110.82	1.66465	0.87158	0.04583
					1111.78	1.66847	0.87225	0.04588
					1112.74	1.67166	0.87279	0.04585
					1113.71	1.67395	0.87315	0.0458
					1114.67	1.67519	0.87347	0.0458
					1115.64	1.67566	0.87376	0.04585
					1116.6	1.67552	0.87385	0.04594
					1117.57	1.67449	0.87371	0.046
					1118.53	1.67233	0.8734	0.04602
					1119.49	1.66936	0.87296	0.04601
					1120.46	1.66615	0.87252	0.04598
					1121.42	1.66309	0.87219	0.04594
					1122.39	1.66018	0.87191	0.04595
					1123.35	1.65718	0.8716	0.04598
					1124.32	1.65414	0.87139	0.0459
					1125.28	1.65151	0.87136	0.04574
					1126.24	1.64961	0.87128	0.04566
					1127.21	1.64853	0.87091	0.04571
					1128.17	1.64817	0.87036	0.04575
					1129.14	1.64841	0.86995	0.04569
					1130.1	1.64923	0.86974	0.04563
					1131.06	1.65074	0.86966	0.04572
					1132.03	1.65298	0.86978	0.04589
					1132.99	1.65599	0.87011	0.04599
					1133.96	1.65965	0.87037	0.04599
					1134.92	1.66383	0.8704	0.04589
					1135.89	1.66851	0.87042	0.04564
					1136.85	1.67381	0.87055	0.0453
					1137.81	1.67981	0.87069	0.04505
					1138.78	1.68655	0.8707	0.04491
					1139.74	1.69399	0.87066	0.04474
					1140.71	1.702	0.87079	0.04447
					1141.67	1.71057	0.87129	0.0441
					1142.64	1.7199	0.87199	0.04376
					1143.6	1.73003	0.87252	0.04362
					1144.56	1.74085	0.87291	0.04367
					1145.53	1.75221	0.87356	0.0437
					1146.49	1.76408	0.87455	0.04359
					1147.46	1.77651	0.87565	0.04346
					1148.42	1.78948	0.87693	0.04338
					1149.39	1.80288	0.87862	0.04335
					1150.35	1.81638	0.88062	0.04332
					1151.31	1.82955	0.88267	0.04326
					1152.28	1.84206	0.88478	0.04323
					1153.24	1.85383	0.887	0.04326
					1154.21	1.86457	0.88922	0.04329
					1155.17	1.87353	0.89128	0.04326
					1156.14	1.88002	0.89317	0.04326
					1157.1	1.8838	0.89482	0.04336
					1158.06	1.88494	0.89613	0.04355
					1159.03	1.88348	0.89717	0.04373
					1159.99	1.87952	0.89806	0.04387
					1160.96	1.87357	0.89864	0.04395
					1161.92	1.8666	0.8986	0.04401
					1162.89	1.85961	0.89795	0.04414
					1163.85	1.85346	0.89714	0.04439
					1164.81	1.84877	0.89665	0.04477
					1165.78	1.84603	0.8966	0.04519
					1166.74	1.84541	0.89703	0.04554
					1167.71	1.84695	0.89807	0.04579
					1168.67	1.85089	0.89966	0.04594
					1169.63	1.8574	0.9015	0.04606
					1170.6	1.86617	0.9033	0.04619
					1171.56	1.87655	0.90512	0.04637
					1172.53	1.88794	0.90709	0.04654
					1173.49	1.89964	0.90921	0.04663
					1174.46	1.91082	0.91152	0.04666
					1175.42	1.92079	0.91409	0.04676
					1176.38	1.92936	0.91683	0.04694
					1177.35	1.93641	0.91945	0.04711
					1178.31	1.94155	0.9217	0.04723
					1179.28	1.94458	0.92349	0.04735
					1180.24	1.94585	0.92496	0.04751
					1181.21	1.94567	0.92628	0.04767
					1182.17	1.94397	0.9275	0.0478
					1183.13	1.9407	0.92858	0.0479
					1184.1	1.93616	0.92951	0.048
					1185.06	1.93091	0.93027	0.04808
					1186.03	1.92531	0.93083	0.04815
					1186.99	1.91935	0.93108	0.04823
					1187.96	1.91298	0.93108	0.04832
					1188.92	1.90635	0.93111	0.04844
					1189.88	1.89967	0.93136	0.0486
					1190.85	1.89316	0.93163	0.04879
					1191.81	1.88698	0.93157	0.04899
					1192.78	1.88121	0.93122	0.04913
					1193.74	1.87592	0.931	0.04922
					1194.71	1.87107	0.93105	0.04937
					1195.67	1.86643	0.93125	0.04961
					1196.63	1.86189	0.93141	0.0499
					1197.6	1.85757	0.93151	0.05017
					1198.56	1.85363	0.93158	0.05039
					1199.53	1.85007	0.93164	0.05048
					1200.49	1.84671	0.93162	0.05048
					1201.46	1.84327	0.93145	0.05046
					1202.42	1.83963	0.93127	0.0505
					1203.38	1.83578	0.93128	0.05062
					1204.35	1.8318	0.93142	0.05079
					1205.31	1.82774	0.93143	0.05093
					1206.28	1.82358	0.93117	0.05103
					1207.24	1.81928	0.93066	0.05115
					1208.2	1.81472	0.92992	0.05129
					1209.17	1.80968	0.92903	0.0514
					1210.13	1.80422	0.92811	0.05149
					1211.1	1.79865	0.92723	0.05156
					1212.06	1.79324	0.92642	0.05166
					1213.03	1.788	0.92562	0.05182
					1213.99	1.78284	0.92468	0.05205
					1214.95	1.77759	0.9236	0.0523
					1215.92	1.77214	0.92253	0.05252
					1216.88	1.76661	0.92155	0.0527
					1217.85	1.76129	0.92058	0.05286
					1218.81	1.7564	0.91958	0.05301
					1219.78	1.7518	0.91863	0.05315
					1220.74	1.74711	0.91781	0.05334
					1221.7	1.74206	0.91707	0.05355
					1222.67	1.73669	0.9163	0.05376
					1223.63	1.73108	0.91549	0.05395
					1224.6	1.7252	0.91461	0.05418
					1225.56	1.71905	0.91363	0.05442
					1226.53	1.7126	0.91263	0.05466
					1227.49	1.70572	0.91181	0.05493
					1228.45	1.69842	0.91116	0.05527
					1229.42	1.6909	0.91052	0.05568
					1230.38	1.68324	0.90985	0.0562
					1231.35	1.67549	0.90927	0.0568
					1232.31	1.66785	0.90894	0.05741
					1233.28	1.66054	0.90903	0.05797
					1234.24	1.6537	0.90954	0.05854
					1235.2	1.64736	0.91026	0.05922
					1236.17	1.64151	0.91102	0.05999
					1237.13	1.63624	0.91182	0.06076
					1238.1	1.63158	0.91279	0.06148
					1239.06	1.62746	0.91401	0.06217
					1240.02	1.6238	0.91538	0.0628
					1240.99	1.62054	0.91675	0.06337
					1241.95	1.61761	0.91801	0.06396
					1242.92	1.61491	0.9191	0.06463
					1243.88	1.61236	0.92004	0.06531
					1244.85	1.60998	0.92098	0.06589
					1245.81	1.60777	0.92204	0.06638
					1246.77	1.60572	0.92318	0.06681
					1247.74	1.6038	0.92436	0.06723
					1248.7	1.60199	0.92554	0.06772
					1249.67	1.60027	0.92654	0.06829
					1250.63	1.5986	0.92724	0.06884
					1251.6	1.59696	0.92779	0.06931
					1252.56	1.59539	0.92845	0.06967
					1253.52	1.59396	0.92931	0.06999
					1254.49	1.5926	0.93026	0.07034
					1255.45	1.59127	0.93113	0.07073
					1256.42	1.59004	0.93186	0.07113
					1257.38	1.58891	0.93254	0.0715
					1258.35	1.58777	0.93323	0.07181
					1259.31	1.58667	0.93372	0.07204
					1260.27	1.5857	0.93384	0.07219
					1261.24	1.5849	0.93371	0.07227
					1262.2	1.58418	0.93344	0.07227
					1263.17	1.58347	0.93293	0.07219
					1264.13	1.58277	0.93222	0.07205
					1265.1	1.58212	0.93144	0.07185
					1266.06	1.5816	0.93058	0.07152
					1267.02	1.58131	0.9295	0.07107
					1267.99	1.58123	0.92819	0.07053
					1268.95	1.58124	0.9268	0.06994
					1269.92	1.58124	0.9254	0.06934
					1270.88	1.58127	0.92402	0.06878
					1271.85	1.58144	0.92288	0.06829
					1272.81	1.58181	0.92207	0.06791
					1273.77	1.58226	0.92154	0.06765
					1274.74	1.58268	0.92133	0.06746
					1275.7	1.58304	0.92156	0.06738
					1276.67	1.58338	0.92209	0.06744
					1277.63	1.58371	0.92277	0.06764
					1278.59	1.58409	0.92363	0.06794
					1279.56	1.58467	0.92483	0.06827
					1280.52	1.58552	0.92638	0.06862
					1281.49	1.58667	0.92814	0.06903
					1282.45	1.58811	0.92997	0.06951
					1283.42	1.58991	0.9318	0.07005
					1284.38	1.59199	0.93353	0.0706
					1285.34	1.59424	0.935	0.0711
					1286.31	1.59665	0.93612	0.07148
					1287.27	1.59921	0.93689	0.07172
					1288.24	1.60174	0.93737	0.07186
					1289.2	1.60406	0.93753	0.07191
					1290.17	1.6061	0.93733	0.07183
					1291.13	1.60781	0.93684	0.07165
					1292.09	1.60917	0.93611	0.07138
					1293.06	1.61026	0.93516	0.07104
					1294.02	1.61116	0.93404	0.07066
					1294.99	1.61184	0.93297	0.07025
					1295.95	1.61227	0.93214	0.06985
					1296.92	1.61249	0.93162	0.06952
					1297.88	1.6125	0.93133	0.06934
					1298.84	1.61226	0.93115	0.0693
					1299.81	1.61171	0.93098	0.06935
					1300.77	1.61076	0.93088	0.0695
					1301.74	1.60946	0.93094	0.0697
					1302.7	1.60786	0.93105	0.06986
					1303.67	1.60597	0.93102	0.06996
					1304.63	1.60376	0.93087	0.07005
					1305.59	1.60129	0.93066	0.07015
					1306.56	1.59861	0.93032	0.07022
					1307.52	1.59577	0.92965	0.07019
					1308.49	1.59285	0.92862	0.07003
					1309.45	1.58993	0.92739	0.06982
					1310.42	1.58701	0.92601	0.06959
					1311.38	1.58407	0.92428	0.06927
					1312.34	1.58115	0.92209	0.06876
					1313.31	1.57846	0.91965	0.06809
					1314.27	1.57612	0.91714	0.06732
					1315.24	1.57402	0.91448	0.06648
					1316.2	1.57203	0.91156	0.06554
					1317.16	1.57021	0.90843	0.0645
					1318.13	1.5686	0.90506	0.06332
					1319.09	1.56714	0.90156	0.06203
					1320.06	1.5659	0.89831	0.06078
					1321.02	1.5649	0.8954	0.05972
					1321.99	1.56411	0.89273	0.05882
					1322.95	1.56343	0.89036	0.05804
					1323.91	1.5628	0.88847	0.05735
					1324.88	1.56222	0.88708	0.05683
					1325.84	1.56171	0.88608	0.05647
					1326.81	1.56133	0.88534	0.05623
					1327.77	1.5611	0.88481	0.05607
					1328.74	1.56097	0.88445	0.056
					1329.7	1.56089	0.88431	0.056
					1330.66	1.56083	0.88438	0.05603
					1331.63	1.5608	0.88457	0.05607
					1332.59	1.56088	0.88482	0.05611
					1333.56	1.56109	0.88512	0.05614
					1334.52	1.56133	0.88536	0.0562
					1335.49	1.56146	0.88534	0.05625
					1336.45	1.56148	0.88501	0.05618
					1337.41	1.56154	0.88451	0.05591
					1338.38	1.56162	0.88377	0.05541
					1339.34	1.56147	0.88254	0.05476
					1340.31	1.56116	0.88112	0.05419
					1341.27	1.56098	0.88003	0.05385
					1342.24	1.56095	0.87921	0.05354
					1343.2	1.56091	0.87833	0.05312
					1344.16	1.56077	0.87734	0.05271
					1345.13	1.56057	0.87635	0.05239
					1346.09	1.56045	0.8755	0.05215
					1347.06	1.56044	0.87488	0.0519
					1348.02	1.56044	0.87437	0.05164
					1348.99	1.56037	0.87379	0.05138
					1349.95	1.56028	0.87313	0.05115
					1350.91	1.56023	0.87255	0.05093
					1351.88	1.56028	0.87205	0.05074
					1352.84	1.56046	0.8715	0.05059
					1353.81	1.56064	0.87092	0.05043
					1354.77	1.5608	0.87051	0.0502
					1355.73	1.5611	0.87036	0.04996
					1356.7	1.56159	0.87027	0.04978
					1357.66	1.56219	0.87009	0.04969
					1358.63	1.56295	0.87	0.0497
					1359.59	1.56407	0.87013	0.04976
					1360.56	1.56565	0.87038	0.04978
					1361.52	1.56761	0.8705	0.04967
					1362.48	1.57009	0.87034	0.04939
					1363.45	1.57331	0.87044	0.04919
					1364.41	1.57715	0.87134	0.04933
					1365.38	1.58126	0.87283	0.04971
					1366.34	1.58517	0.87447	0.05014
					1367.31	1.58835	0.87595	0.05052
					1368.27	1.59039	0.87718	0.05083
					1369.23	1.59117	0.87844	0.05117
					1370.2	1.59087	0.87994	0.05163
					1371.16	1.5897	0.88163	0.05221
					1372.13	1.58763	0.88324	0.05285
					1373.09	1.58447	0.88436	0.05337
					1374.06	1.5807	0.88509	0.05378
					1375.02	1.57763	0.88626	0.05438
					1375.98	1.57584	0.88822	0.05529
					1376.95	1.57494	0.89052	0.05632
					1377.91	1.57458	0.89284	0.05731
					1378.88	1.5747	0.89523	0.05824
					1379.84	1.57538	0.89793	0.05915
					1380.81	1.57662	0.90095	0.06005
					1381.77	1.57838	0.90414	0.06096
					1382.73	1.58056	0.90743	0.06192
					1383.7	1.58302	0.91088	0.06299
					1384.66	1.58566	0.91448	0.0642
					1385.63	1.58828	0.91792	0.0654
					1386.59	1.59067	0.92076	0.06636
					1387.56	1.59291	0.92334	0.06718
					1388.52	1.59507	0.92644	0.06815
					1389.48	1.59676	0.92983	0.06928
					1390.45	1.59736	0.933	0.07047
					1391.41	1.59655	0.93587	0.07176
					1392.38	1.59433	0.93845	0.0731
					1393.34	1.59018	0.94026	0.07422
					1394.3	1.58403	0.94108	0.07492
					1395.27	1.57833	0.94215	0.07558
					1396.23	1.57501	0.94447	0.0766
					1397.2	1.57311	0.94715	0.07769
					1398.16	1.57143	0.94884	0.07837
					1399.13	1.5701	0.94964	0.07874
					1400.09	1.5698	0.95092	0.07933
					1401.05	1.57033	0.95279	0.08012
					1402.02	1.57107	0.95446	0.0808
					1402.98	1.57158	0.95516	0.08114
					1403.95	1.57145	0.95421	0.08087
					1404.91	1.57076	0.95217	0.0801
					1405.88	1.57019	0.95071	0.07951
					1406.84	1.56988	0.94989	0.07924
					1407.8	1.56949	0.94878	0.07895
					1408.77	1.5688	0.94711	0.07848
					1409.73	1.56784	0.94494	0.07779
					1410.7	1.56668	0.94241	0.07687
					1411.66	1.56555	0.93996	0.07588
					1412.63	1.56458	0.93801	0.0751
					1413.59	1.56374	0.93655	0.0746
					1414.55	1.56293	0.93549	0.07426
					1415.52	1.56213	0.93492	0.07403
					1416.48	1.56141	0.93504	0.07403
					1417.45	1.56054	0.93534	0.07409
					1418.41	1.55892	0.93418	0.07358
					1419.38	1.55718	0.93255	0.07296
					1420.34	1.55677	0.93372	0.07344
					1421.3	1.55718	0.93676	0.07456
					1422.27	1.55746	0.93951	0.0755
					1423.23	1.55737	0.94094	0.07592
					1424.2	1.55738	0.94158	0.07613
					1425.16	1.55781	0.94245	0.07646
					1426.13	1.55845	0.94349	0.0768
					1427.09	1.55922	0.94419	0.07705
					1428.05	1.56016	0.94387	0.07704
					1429.02	1.56107	0.94172	0.07638
					1429.98	1.56189	0.93844	0.07516
					1430.95	1.56288	0.93581	0.07412
					1431.91	1.56414	0.93373	0.07332
					1432.87	1.56564	0.93156	0.07254
					1433.84	1.56758	0.92988	0.07201
					1434.8	1.56995	0.92826	0.07151
					1435.77	1.57225	0.92375	0.06974
					1436.73	1.57415	0.91692	0.06682
					1437.7	1.5763	0.91349	0.06523
					1438.66	1.5789	0.91258	0.06475
					1439.62	1.58162	0.91137	0.06423
					1440.59	1.58422	0.90958	0.0635
					1441.55	1.58653	0.90793	0.06276
					1442.52	1.58841	0.90663	0.06214
					1443.48	1.58983	0.9056	0.06166
					1444.45	1.59083	0.90498	0.0614
					1445.41	1.5915	0.90499	0.0614
					1446.37	1.59161	0.90505	0.06141
					1447.34	1.5908	0.90453	0.06114
					1448.3	1.58977	0.90435	0.06095
					1449.27	1.58942	0.90529	0.0612
					1450.23	1.5893	0.90618	0.06154
					1451.2	1.58885	0.90575	0.06146
					1452.16	1.58841	0.90425	0.06098
					1453.12	1.58864	0.90271	0.06049
					1454.09	1.58959	0.90142	0.06011
					1455.05	1.59048	0.89931	0.05928
					1456.02	1.58983	0.89374	0.05691
					1456.98	1.58737	0.88485	0.05329
					1457.95	1.58567	0.8787	0.0511
					1458.91	1.58535	0.87623	0.0505
					1459.87	1.58551	0.8752	0.05042
					1460.84	1.58563	0.87464	0.05041
					1461.8	1.58558	0.87435	0.05042
					1462.77	1.58526	0.87415	0.05045
					1463.73	1.58405	0.87302	0.05007
					1464.7	1.58208	0.87064	0.04916
					1465.66	1.58115	0.86918	0.0486
					1466.62	1.58151	0.86924	0.04864
					1467.59	1.58217	0.86962	0.04885
					1468.55	1.58289	0.87015	0.04913
					1469.52	1.58378	0.87137	0.04957
					1470.48	1.58433	0.87286	0.04997
					1471.44	1.58332	0.87286	0.04978
					1472.41	1.58062	0.87074	0.04894
					1473.37	1.57861	0.86951	0.04858
					1474.34	1.57758	0.86983	0.04887
					1475.3	1.57573	0.8697	0.04903
					1476.27	1.57274	0.86877	0.04885
					1477.23	1.57019	0.86857	0.04886
					1478.19	1.56848	0.86933	0.04919
					1479.16	1.56687	0.87018	0.04957
					1480.12	1.56505	0.87053	0.04982
					1481.09	1.56332	0.87044	0.04995
					1482.05	1.56212	0.87058	0.05013
					1483.02	1.56148	0.8713	0.05047
					1483.98	1.56124	0.87248	0.05091
					1484.94	1.56127	0.87386	0.05133
					1485.91	1.56127	0.87504	0.05158
					1486.87	1.56103	0.87593	0.05173
					1487.84	1.56092	0.87689	0.052
					1488.8	1.5609	0.87744	0.05213
					1489.77	1.56049	0.87676	0.05178
					1490.73	1.56029	0.8764	0.05166
					1491.69	1.56095	0.87765	0.05225
					1492.66	1.56215	0.87977	0.05313
					1493.62	1.56352	0.88214	0.05401
					1494.59	1.56466	0.88404	0.05466
					1495.55	1.56529	0.88472	0.05479
					1496.52	1.56592	0.88508	0.05477
					1497.48	1.56693	0.88607	0.055
					1498.44	1.56798	0.88716	0.05532
					1499.41	1.56913	0.88864	0.05584
					1500.37	1.57059	0.89065	0.05657
					1501.34	1.57228	0.89273	0.05731
					1502.3	1.57434	0.89533	0.05821
					1503.27	1.57701	0.89915	0.05953
					1504.23	1.58017	0.90374	0.06107
					1505.19	1.58324	0.90723	0.06207
					1506.16	1.5846	0.90654	0.06137
					1507.12	1.5846	0.90479	0.06053
					1508.09	1.58579	0.90643	0.06116
					1509.05	1.58812	0.90985	0.06237
					1510.01	1.59093	0.91376	0.06363
					1510.98	1.59357	0.91731	0.06471
					1511.94	1.59582	0.92029	0.06561
					1512.91	1.59816	0.92378	0.06671
					1513.87	1.60099	0.92835	0.06821
					1514.84	1.60396	0.93311	0.06977
					1515.8	1.60627	0.93622	0.07076
					1516.76	1.60792	0.93763	0.07115
					1517.73	1.61061	0.94109	0.07228
					1518.69	1.61465	0.94715	0.07432
					1519.66	1.61884	0.9529	0.07625
					1520.62	1.6216	0.95535	0.07699
					1521.59	1.62315	0.95629	0.07718
					1522.55	1.62594	0.96048	0.07851
					1523.51	1.62982	0.96654	0.08053
					1524.48	1.63375	0.97179	0.08229
					1525.44	1.63744	0.97579	0.08366
					1526.41	1.64105	0.97972	0.08502
					1527.37	1.64457	0.98379	0.08639
					1528.34	1.64821	0.98819	0.08783
					1529.3	1.65238	0.99358	0.08963
					1530.26	1.65714	0.99988	0.09175
					1531.23	1.6621	1.00619	0.09394
					1532.19	1.66621	1.01061	0.09557
					1533.16	1.6687	1.01216	0.09616
					1534.12	1.67126	1.01501	0.09698
					1535.09	1.67522	1.02147	0.09901
					1536.05	1.68	1.02977	0.10181
					1537.01	1.68492	1.03845	0.10487
					1537.98	1.68889	1.04529	0.10735
					1538.94	1.69035	1.04673	0.10786
					1539.91	1.69094	1.0462	0.10761
					1540.87	1.69268	1.04913	0.1087
					1541.84	1.69455	1.05357	0.11038
					1542.8	1.69664	1.05883	0.1123
					1543.76	1.6981	1.06306	0.11395
					1544.73	1.6979	1.06484	0.11487
					1545.69	1.69779	1.0673	0.116
					1546.66	1.69908	1.07246	0.11801
					1547.62	1.70053	1.07821	0.12024
					1548.58	1.70007	1.08147	0.12164
					1549.55	1.69701	1.08135	0.1219
					1550.51	1.69433	1.08217	0.12249
					1551.48	1.69384	1.08657	0.12429
					1552.44	1.69315	1.09113	0.12612
					1553.41	1.6892	1.09155	0.12654
					1554.37	1.6838	1.09049	0.12661
					1555.33	1.68207	1.09477	0.1287
					1556.3	1.68301	1.1029	0.13213
					1557.26	1.68158	1.10847	0.13446
					1558.23	1.66968	1.09976	0.13121
					1559.19	1.65351	1.0821	0.12495
					1560.16	1.64867	1.07949	0.12473
					1561.12	1.64848	1.08462	0.12731
					1562.08	1.64787	1.08985	0.12979
					1563.05	1.64511	1.09209	0.1311
					1564.01	1.63981	1.09035	0.1308
					1564.98	1.63384	1.0875	0.12991
					1565.94	1.62978	1.08755	0.13013
					1566.91	1.62738	1.08985	0.13141
					1567.87	1.62418	1.09004	0.132
					1568.83	1.61776	1.08365	0.13002
					1569.8	1.61087	1.07558	0.12735
					1570.76	1.60762	1.07345	0.12695
					1571.73	1.60616	1.07449	0.12768
					1572.69	1.6048	1.07604	0.12853
					1573.66	1.60354	1.07791	0.12956
					1574.62	1.60147	1.0772	0.12963
					1575.58	1.59671	1.06869	0.12661
					1576.55	1.59214	1.05951	0.12331
					1577.51	1.59089	1.05809	0.12309
					1578.48	1.59082	1.0593	0.12384
					1579.44	1.59057	1.05947	0.12409
					1580.41	1.59015	1.05857	0.1239
					1581.37	1.58979	1.0573	0.12363
					1582.33	1.58952	1.05617	0.12341
					1583.3	1.58938	1.05538	0.1233
					1584.26	1.58944	1.05481	0.1233
					1585.23	1.58976	1.05439	0.12339
					1586.19	1.5904	1.05439	0.12358
					1587.15	1.59136	1.05509	0.12394
					1588.12	1.59253	1.05633	0.12452
					1589.08	1.59375	1.05786	0.12523
					1590.05	1.59493	1.0598	0.12603
					1591.01	1.59617	1.06252	0.12701
					1591.98	1.5976	1.06615	0.12833
					1592.94	1.59923	1.0703	0.12988
					1593.9	1.60097	1.07451	0.13146
					1594.87	1.60283	1.07904	0.13311
					1595.83	1.60492	1.08441	0.13503
					1596.8	1.60732	1.09058	0.13729
					1597.76	1.60997	1.09729	0.13981
					1598.73	1.61282	1.10448	0.14253
					1599.69	1.61578	1.11214	0.14539
					1600.65	1.61878	1.11993	0.14834
					1601.62	1.62181	1.12756	0.15128
					1602.58	1.62491	1.13522	0.15426
					1603.55	1.62828	1.14354	0.15747
					1604.51	1.63209	1.15265	0.16089
					1605.48	1.63623	1.16181	0.16423
					1606.44	1.64049	1.17044	0.16745
					1607.4	1.64476	1.17852	0.17061
					1608.37	1.64906	1.18596	0.17359
					1609.33	1.65352	1.19289	0.17632
					1610.3	1.65823	1.20006	0.17905
					1611.26	1.66319	1.20757	0.18193
					1612.23	1.66848	1.21512	0.18486
					1613.19	1.67436	1.22333	0.18804
					1614.15	1.68081	1.23244	0.19152
					1615.12	1.68694	1.23894	0.19395
					1616.08	1.69158	1.23793	0.19352
					1617.05	1.696	1.23659	0.19309
					1618.01	1.7019	1.24232	0.19543
					1618.98	1.70848	1.25001	0.1985
					1619.94	1.71523	1.25681	0.20121
					1620.9	1.72211	1.26292	0.20373
					1621.87	1.72817	1.26639	0.20519
					1622.83	1.73231	1.26479	0.2045
					1623.8	1.73611	1.26362	0.20392
					1624.76	1.74148	1.26783	0.20556
					1625.72	1.74721	1.27333	0.20781
					1626.69	1.75134	1.27526	0.20868
					1627.65	1.75362	1.27405	0.20825
					1628.62	1.75592	1.2745	0.20832
					1629.58	1.75889	1.27715	0.20915
					1630.55	1.76182	1.27945	0.20984
					1631.51	1.76475	1.28147	0.21052
					1632.47	1.76838	1.28496	0.21191
					1633.44	1.77186	1.28809	0.21328
					1634.4	1.77137	1.28293	0.21134
					1635.37	1.76574	1.26788	0.20529
					1636.33	1.76283	1.25904	0.20181
					1637.3	1.76358	1.25727	0.20145
					1638.26	1.76483	1.25628	0.2015
					1639.22	1.76542	1.2543	0.20109
					1640.19	1.76501	1.25074	0.19992
					1641.15	1.76389	1.24597	0.19815
					1642.12	1.76297	1.24164	0.19658
					1643.08	1.76306	1.23928	0.19596
					1644.05	1.76356	1.23774	0.19589
					1645.01	1.76193	1.23241	0.19439
					1645.97	1.75588	1.21965	0.18963
					1646.94	1.7485	1.20517	0.18389
					1647.9	1.74474	1.19724	0.18088
					1648.87	1.74494	1.19621	0.18074
					1649.83	1.74753	1.19935	0.18224
					1650.8	1.75064	1.20343	0.1841
					1651.76	1.74908	1.19995	0.18293
					1652.72	1.73272	1.17272	0.17247
					1653.69	1.71923	1.15139	0.16455
					1654.65	1.71765	1.15008	0.16444
					1655.62	1.71729	1.15119	0.16509
					1656.58	1.7151	1.14972	0.16459
					1657.55	1.71131	1.14573	0.1631
					1658.51	1.70695	1.14081	0.16128
					1659.47	1.70278	1.13653	0.15974
					1660.44	1.69847	1.13281	0.1583
					1661.4	1.69223	1.12682	0.15574
					1662.37	1.68343	1.11719	0.15168
					1663.33	1.676	1.10922	0.14854
					1664.29	1.67148	1.10539	0.1473
					1665.26	1.66784	1.10326	0.1468
					1666.22	1.66422	1.10181	0.14658
					1667.19	1.65995	1.1001	0.14612
					1668.15	1.65295	1.09524	0.14409
					1669.12	1.64391	1.08763	0.14087
					1670.08	1.63704	1.08251	0.13887
					1671.04	1.63236	1.08052	0.13813
					1672.01	1.62889	1.08081	0.13822
					1672.97	1.62626	1.08249	0.13883
					1673.94	1.62193	1.08164	0.1383
					1674.9	1.61425	1.0757	0.13556
					1675.87	1.60814	1.07132	0.13369
					1676.83	1.60557	1.07144	0.13392
					1677.79	1.60358	1.07195	0.13438
					1678.76	1.60046	1.0703	0.1339
					1679.72	1.59659	1.06722	0.13271
					1680.69	1.5938	1.06596	0.1321
					1681.65	1.59246	1.06704	0.1324
					1682.62	1.59022	1.06526	0.13157
					1683.58	1.58316	1.05107	0.12571
					1684.54	1.57593	1.03484	0.11894
					1685.51	1.57427	1.03114	0.11727
					1686.47	1.57404	1.03029	0.11683
					1687.44	1.57291	1.02625	0.11514
					1688.4	1.57072	1.01856	0.11195
					1689.37	1.56819	1.00927	0.10808
					1690.33	1.56603	1.00027	0.10436
					1691.29	1.56456	0.99237	0.10118
					1692.26	1.56373	0.98588	0.09869
					1693.22	1.56326	0.98055	0.09677
					1694.19	1.56225	0.97339	0.09404
					1695.15	1.55915	0.95891	0.08802
					1696.12	1.55578	0.94374	0.08152
					1697.08	1.55512	0.9381	0.07914
					1698.04	1.55554	0.93618	0.07849
					1699.01	1.55426	0.92808	0.07539
					1699.97	1.5496	0.90751	0.06709
					1700.94	1.54708	0.89436	0.06179
					1701.9	1.54738	0.89103	0.06056
					1702.86	1.54771	0.88751	0.05923
					1703.83	1.54719	0.88108	0.05659
					1704.79	1.54582	0.87257	0.05303
					1705.76	1.54403	0.86366	0.04943
					1706.72	1.54255	0.8563	0.04667
					1707.69	1.54171	0.85125	0.04483
					1708.65	1.54115	0.84699	0.04315
					1709.61	1.54053	0.8422	0.04116
					1710.58	1.5399	0.83746	0.03926
					1711.54	1.53936	0.8337	0.03782
					1712.51	1.53883	0.83052	0.03656
					1713.47	1.53807	0.82701	0.03503
					1714.44	1.53719	0.82318	0.03333
					1715.4	1.5366	0.82005	0.03214
					1716.36	1.53587	0.8169	0.03113
					1717.33	1.53413	0.8123	0.02937
					1718.29	1.53256	0.80869	0.02767
					1719.26	1.5323	0.80754	0.02702
					1720.22	1.53246	0.80697	0.02671
					1721.19	1.53237	0.80603	0.02626
					1722.15	1.53185	0.80469	0.02559
					1723.11	1.53107	0.80314	0.02489
					1724.08	1.5305	0.80167	0.0243
					1725.04	1.53019	0.80039	0.0238
					1726.01	1.52987	0.79927	0.02335
					1726.97	1.52955	0.79836	0.02299
					1727.94	1.52928	0.79756	0.02268
					1728.9	1.52884	0.79659	0.02228
					1729.86	1.52828	0.79557	0.02188
					1730.83	1.52814	0.79503	0.02175
					1731.79	1.52837	0.7948	0.02172
					1732.76	1.52802	0.79392	0.02122
					1733.72	1.52636	0.79177	0.01993
					1734.69	1.52508	0.79017	0.01916
					1735.65	1.52496	0.78973	0.01922
					1736.61	1.52516	0.78957	0.01941
					1737.58	1.52524	0.78925	0.01942
					1738.54	1.52494	0.78849	0.01909
					1739.51	1.52433	0.78749	0.01853
					1740.47	1.52405	0.78702	0.01818
					1741.43	1.52412	0.78699	0.01805
					1742.4	1.52403	0.78673	0.01783
					1743.36	1.52371	0.78612	0.01756
					1744.33	1.52354	0.78559	0.01744
					1745.29	1.5235	0.78535	0.01739
					1746.26	1.52333	0.78521	0.01722
					1747.22	1.52296	0.78486	0.01692
					1748.18	1.52255	0.78413	0.01669
					1749.15	1.52229	0.78322	0.01659
					1750.11	1.52193	0.78228	0.01635
					1751.08	1.5214	0.78157	0.01589
					1752.04	1.52116	0.78141	0.01561
					1753.01	1.52128	0.78154	0.01558
					1753.97	1.52143	0.7816	0.0156
					1754.93	1.52137	0.78146	0.01551
					1755.9	1.52105	0.7811	0.01527
					1756.86	1.52072	0.78069	0.015
					1757.83	1.52068	0.78049	0.0149
					1758.79	1.52083	0.78046	0.01491
					1759.76	1.52082	0.78033	0.01485
					1760.72	1.52035	0.77975	0.01458
					1761.68	1.51959	0.77876	0.01423
					1762.65	1.51923	0.77804	0.01409
					1763.61	1.51926	0.77783	0.01409
					1764.58	1.51937	0.77788	0.01406
					1765.54	1.51948	0.77787	0.01402
					1766.51	1.51953	0.77759	0.01392
					1767.47	1.51935	0.77711	0.01372
					1768.43	1.51916	0.77685	0.01363
					1769.4	1.51926	0.77692	0.01374
					1770.36	1.5195	0.77697	0.01376
					1771.33	1.51937	0.77665	0.01347
					1772.29	1.51882	0.77621	0.01313
					1773.26	1.51848	0.77616	0.01301
					1774.22	1.51846	0.77623	0.0129
					1775.18	1.51846	0.776	0.01274
					1776.15	1.5184	0.77547	0.01266
					1777.11	1.51829	0.77492	0.01269
					1778.08	1.51814	0.77455	0.01268
					1779.04	1.51787	0.77448	0.01259
					1780	1.51747	0.77457	0.01248
					1780.97	1.51722	0.77455	0.01246
					1781.93	1.51724	0.77443	0.01252
					1782.9	1.51735	0.77424	0.01255
					1783.86	1.51743	0.77389	0.01245
					1784.83	1.51748	0.77346	0.01227
					1785.79	1.51747	0.77321	0.01214
					1786.75	1.51742	0.77313	0.01207
					1787.72	1.51741	0.77312	0.01204
					1788.68	1.5174	0.77317	0.01209
					1789.65	1.51734	0.77326	0.01218
					1790.61	1.5172	0.77318	0.01216
					1791.58	1.5169	0.7728	0.01191
					1792.54	1.51651	0.77247	0.01159
					1793.5	1.51639	0.77247	0.0115
					1794.47	1.51649	0.77253	0.01154
					1795.43	1.51658	0.77235	0.01149
					1796.4	1.51664	0.77207	0.0114
					1797.36	1.51671	0.77186	0.01141
					1798.33	1.51668	0.77166	0.01142
					1799.29	1.51652	0.7714	0.01132
					1800.25	1.51638	0.77108	0.01115
					1801.22	1.5163	0.77069	0.011
					1802.18	1.51623	0.77042	0.01088
					1803.15	1.51616	0.77049	0.01082
					1804.11	1.51607	0.77074	0.01076
					1805.08	1.51596	0.77091	0.01067
					1806.04	1.5159	0.77091	0.0106
					1807	1.51599	0.77088	0.01062
					1807.97	1.51617	0.77091	0.01071
					1808.93	1.51627	0.77085	0.01076
					1809.9	1.51611	0.77049	0.01068
					1810.86	1.51581	0.76995	0.01056
					1811.83	1.5157	0.7696	0.01052
					1812.79	1.51578	0.76952	0.01051
					1813.75	1.51584	0.76963	0.01045
					1814.72	1.51581	0.76969	0.01032
					1815.68	1.51564	0.76944	0.01022
					1816.65	1.51533	0.76905	0.01017
					1817.61	1.51501	0.76889	0.01013
					1818.57	1.51485	0.76893	0.01009
					1819.54	1.51489	0.76883	0.01009
					1820.5	1.51507	0.76859	0.01007
					1821.47	1.51531	0.7685	0.00999
					1822.43	1.51544	0.76862	0.00988
					1823.4	1.51536	0.76876	0.00975
					1824.36	1.51511	0.76875	0.00952
					1825.32	1.51487	0.76867	0.0094
					1826.29	1.51484	0.76879	0.00956
					1827.25	1.515	0.76904	0.00981
					1828.22	1.5152	0.76902	0.00992
					1829.18	1.51519	0.76847	0.00978
					1830.15	1.51487	0.76778	0.00956
					1831.11	1.51459	0.7674	0.00948
					1832.07	1.5145	0.76727	0.00947
					1833.04	1.51452	0.76725	0.00948
					1834	1.5146	0.76726	0.00953
					1834.97	1.51464	0.76731	0.00961
					1835.93	1.51448	0.76741	0.00964
					1836.9	1.51422	0.76744	0.00957
					1837.86	1.51418	0.76727	0.00948
					1838.82	1.5144	0.76696	0.00943
					1839.79	1.51464	0.76666	0.00947
					1840.75	1.51479	0.76651	0.00959
					1841.72	1.5148	0.76662	0.00971
					1842.68	1.51455	0.76675	0.00969
					1843.65	1.5141	0.76649	0.00946
					1844.61	1.51394	0.76612	0.00929
					1845.57	1.51418	0.76624	0.00938
					1846.54	1.51438	0.76662	0.00953
					1847.5	1.51427	0.76684	0.00949
					1848.47	1.51395	0.76684	0.0093
					1849.43	1.51369	0.76686	0.0091
					1850.4	1.51362	0.76692	0.00898
					1851.36	1.51371	0.76688	0.00897
					1852.32	1.51389	0.76669	0.00899
					1853.29	1.51415	0.76651	0.00899
					1854.25	1.51443	0.76647	0.009
					1855.22	1.51448	0.76644	0.00911
					1856.18	1.51431	0.76631	0.00926
					1857.14	1.51414	0.76617	0.00931
					1858.11	1.51413	0.76611	0.00925
					1859.07	1.51423	0.76603	0.00912
					1860.04	1.5143	0.76594	0.00898
					1861	1.51427	0.76593	0.00892
					1861.97	1.51423	0.76597	0.00894
					1862.93	1.51422	0.76604	0.00898
					1863.89	1.51419	0.76621	0.00902
					1864.86	1.51419	0.76641	0.0091
					1865.82	1.51427	0.76656	0.00915
					1866.79	1.5143	0.76652	0.00911
					1867.75	1.51412	0.76619	0.00897
					1868.72	1.51379	0.76569	0.00882
					1869.68	1.51348	0.76538	0.00877
					1870.64	1.51331	0.76538	0.00887
					1871.61	1.51333	0.76558	0.00907
					1872.57	1.51349	0.76594	0.00921
					1873.54	1.51369	0.76637	0.00918
					1874.5	1.51374	0.76656	0.00907
					1875.47	1.51355	0.76633	0.009
					1876.43	1.51326	0.76599	0.00898
					1877.39	1.5132	0.76589	0.00893
					1878.36	1.5134	0.76582	0.00884
					1879.32	1.51359	0.76556	0.00876
					1880.29	1.51359	0.7653	0.0088
					1881.25	1.51349	0.76524	0.00898
					1882.22	1.51345	0.76532	0.0092
					1883.18	1.51349	0.76541	0.00935
					1884.14	1.51348	0.76549	0.00931
					1885.11	1.51331	0.76577	0.00909
					1886.07	1.51307	0.7663	0.0088
					1887.04	1.51298	0.76658	0.00859
					1888	1.51309	0.76624	0.00853
					1888.96	1.51323	0.76567	0.00851
					1889.93	1.51337	0.76547	0.00853
					1890.89	1.51367	0.7657	0.0087
					1891.86	1.51399	0.76602	0.00891
					1892.82	1.51407	0.76618	0.00897
					1893.79	1.51399	0.76618	0.00886
					1894.75	1.51392	0.76624	0.00874
					1895.71	1.51372	0.76648	0.00872
					1896.68	1.51338	0.7666	0.00878
					1897.64	1.51317	0.76625	0.00892
					1898.61	1.51325	0.76556	0.00908
					1899.57	1.51359	0.76522	0.00911
					1900.54	1.51406	0.76549	0.00897
					1901.5	1.51448	0.76602	0.0088
					1902.46	1.5146	0.76644	0.00868
					1903.43	1.51435	0.76651	0.00864
					1904.39	1.51398	0.76609	0.00876
					1905.36	1.5138	0.76542	0.00905
					1906.32	1.51377	0.76496	0.00926
					1907.29	1.51366	0.76498	0.00919
					1908.25	1.51336	0.76543	0.00888
					1909.21	1.51315	0.76592	0.00856
					1910.18	1.51342	0.76601	0.00841
					1911.14	1.51416	0.76584	0.00849
					1912.11	1.51485	0.76592	0.00865
					1913.07	1.51492	0.76634	0.00877
					1914.04	1.5143	0.76658	0.00893
					1915	1.51364	0.76621	0.00915
					1915.96	1.51354	0.76551	0.00924
					1916.93	1.51391	0.7651	0.00908
					1917.89	1.51423	0.76534	0.00887
					1918.86	1.51427	0.76616	0.0088
					1919.82	1.51411	0.76703	0.00877
					1920.79	1.51379	0.76733	0.0087
					1921.75	1.5134	0.76672	0.00864
					1922.71	1.51316	0.7657	0.00872
					1923.68	1.51313	0.76532	0.00896
					1924.64	1.51307	0.76581	0.00918
					1925.61	1.51298	0.76647	0.00918
					1926.57	1.5131	0.76684	0.00899
					1927.53	1.51348	0.76694	0.00884
					1928.5	1.51394	0.76693	0.00891
					1929.46	1.51418	0.76698	0.00917
					1930.43	1.51408	0.76699	0.00943
					1931.39	1.51387	0.7665	0.00947
					1932.36	1.51384	0.76566	0.00917
					1933.32	1.51392	0.76534	0.00874
					1934.28	1.51386	0.76591	0.00856
					1935.25	1.51366	0.76669	0.0087
					1936.21	1.51368	0.76709	0.00896
					1937.18	1.51392	0.76727	0.00927
					1938.14	1.51396	0.76748	0.00962
					1939.11	1.51388	0.76738	0.00994
					1940.07	1.51412	0.76662	0.01003
					1941.03	1.5147	0.76558	0.00976
					1942	1.5151	0.76514	0.00925
					1942.96	1.51492	0.76571	0.00885
					1943.93	1.51442	0.76667	0.00876
					1944.89	1.51416	0.76719	0.00882
					1945.86	1.51432	0.76712	0.00895
					1946.82	1.51451	0.76705	0.00913
					1947.78	1.51445	0.76739	0.00934
					1948.75	1.51436	0.76779	0.0095
					1949.71	1.51439	0.76784	0.00946
					1950.68	1.51444	0.76771	0.00923
					1951.64	1.51466	0.76793	0.00912
					1952.61	1.51514	0.76859	0.00925
					1953.57	1.51532	0.7689	0.00946
					1954.53	1.51465	0.76821	0.00958
					1955.5	1.51379	0.76725	0.00961
					1956.46	1.51395	0.767	0.00954
					1957.43	1.51483	0.7673	0.0094
					1958.39	1.51507	0.76751	0.00934
					1959.36	1.51444	0.76751	0.00939
					1960.32	1.51397	0.76767	0.00934
					1961.28	1.51417	0.76819	0.00902
					1962.25	1.51466	0.76862	0.00875
					1963.21	1.51491	0.76855	0.0089
					1964.18	1.51458	0.7683	0.00937
					1965.14	1.5139	0.76845	0.00971
					1966.1	1.51373	0.76905	0.00962
					1967.07	1.51438	0.76964	0.00936
					1968.03	1.51535	0.76972	0.00938
					1969	1.51639	0.76906	0.00971
					1969.96	1.51741	0.7678	0.01004
					1970.93	1.51786	0.76672	0.01014
					1971.89	1.51747	0.76695	0.00998
					1972.85	1.5167	0.76831	0.00967
					1973.82	1.51586	0.76924	0.00947
					1974.78	1.51493	0.76892	0.00969
					1975.75	1.51416	0.76803	0.01021
					1976.71	1.51402	0.76728	0.01051
					1977.68	1.51465	0.76698	0.01041
					1978.64	1.5154	0.76694	0.01038
					1979.6	1.51565	0.76661	0.01069
					1980.57	1.51562	0.76609	0.01088
					1981.53	1.51565	0.76627	0.01058
					1982.5	1.51558	0.76692	0.01023
					1983.46	1.51545	0.76702	0.01025
					1984.43	1.51547	0.76705	0.01033
					1985.39	1.51543	0.76788	0.01007
					1986.35	1.51529	0.76877	0.00963
					1987.32	1.51525	0.76895	0.00941
					1988.28	1.51534	0.76893	0.00963
					1989.25	1.51558	0.76889	0.0103
					1990.21	1.51624	0.76839	0.01112
					1991.18	1.51712	0.76769	0.0115
					1992.14	1.5173	0.76764	0.0112
					1993.1	1.51643	0.76839	0.01069
					1994.07	1.51539	0.76932	0.01037
					1995.03	1.5149	0.76996	0.01014
					1996	1.51465	0.77	0.00991
					1996.96	1.51449	0.76944	0.00992
					1997.93	1.5148	0.76902	0.01027
					1998.89	1.51565	0.76951	0.01081
					1999.85	1.51665	0.77039	0.01121
					2000.82	1.5174	0.77066	0.01123
					2001.78	1.5176	0.77054	0.01102
					2002.75	1.51729	0.77057	0.01088
					2003.71	1.51701	0.77065	0.01087
					2004.67	1.51726	0.77102	0.01097
					2005.64	1.51751	0.77172	0.01113
					2006.6	1.51695	0.77191	0.01127
					2007.57	1.5158	0.77158	0.0114
					2008.53	1.51486	0.77135	0.01167
					2009.5	1.51467	0.771	0.01203
					2010.46	1.51537	0.77068	0.01213
					2011.42	1.51654	0.77074	0.01178
					2012.39	1.51765	0.77045	0.01142
					2013.35	1.51867	0.76971	0.0115
					2014.32	1.51926	0.76971	0.0119
					2015.28	1.51856	0.7707	0.01218
					2016.25	1.51689	0.77168	0.01189
					2017.21	1.51605	0.77205	0.01122
					2018.17	1.51698	0.7719	0.01096
					2019.14	1.51848	0.77133	0.01146
					2020.1	1.51896	0.77075	0.01206
					2021.07	1.51823	0.77112	0.01196
					2022.03	1.51738	0.77257	0.01126
					2023	1.51729	0.77347	0.01066
					2023.96	1.51785	0.77271	0.01057
					2024.92	1.51846	0.77121	0.01089
					2025.89	1.51875	0.77024	0.01117
					2026.85	1.51866	0.76995	0.01111
					2027.82	1.51823	0.77027	0.01106
					2028.78	1.51795	0.77138	0.01138
					2029.75	1.5181	0.77286	0.01169
					2030.71	1.51824	0.77356	0.01166
					2031.67	1.51811	0.77298	0.01159
					2032.64	1.51785	0.77202	0.01173
					2033.6	1.51748	0.77167	0.01192
					2034.57	1.51711	0.77189	0.01192
					2035.53	1.51714	0.77218	0.01172
					2036.5	1.51761	0.77208	0.01158
					2037.46	1.51828	0.77151	0.01163
					2038.42	1.51887	0.77115	0.01181
					2039.39	1.51904	0.77156	0.01211
					2040.35	1.51886	0.77242	0.01233
					2041.32	1.5189	0.77323	0.01232
					2042.28	1.51918	0.77364	0.01222
					2043.24	1.51915	0.77326	0.0122
					2044.21	1.51896	0.77246	0.01219
					2045.17	1.51916	0.77183	0.01203
					2046.14	1.5194	0.77152	0.01181
					2047.1	1.51909	0.7718	0.01191
					2048.07	1.51852	0.77251	0.01228
					2049.03	1.51821	0.77278	0.01241
					2049.99	1.5182	0.77278	0.01208
					2050.96	1.51841	0.77326	0.01161
					2051.92	1.51888	0.77385	0.0114
					2052.89	1.51931	0.77394	0.01162
					2053.85	1.51927	0.77374	0.01202
					2054.82	1.51886	0.77353	0.01225
					2055.78	1.51868	0.77345	0.01235
					2056.74	1.51907	0.77389	0.01247
					2057.71	1.51971	0.77468	0.01254
					2058.67	1.5201	0.77502	0.01259
					2059.64	1.52022	0.77465	0.01273
					2060.6	1.5203	0.7743	0.0128
					2061.57	1.52047	0.77469	0.01267
					2062.53	1.52075	0.77569	0.01259
					2063.49	1.52116	0.77642	0.01268
					2064.46	1.52169	0.77623	0.01268
					2065.42	1.52209	0.77565	0.01252
					2066.39	1.5221	0.77555	0.01259
					2067.35	1.52183	0.77594	0.01302
					2068.32	1.52162	0.77622	0.01334
					2069.28	1.52151	0.77596	0.01322
					2070.24	1.5213	0.77513	0.01285
					2071.21	1.52098	0.77421	0.01266
					2072.17	1.52074	0.77393	0.01284
					2073.14	1.52053	0.77459	0.01315
					2074.1	1.52032	0.77551	0.01325
					2075.07	1.52041	0.77586	0.01314
					2076.03	1.52095	0.77583	0.01311
					2076.99	1.52154	0.77589	0.01314
					2077.96	1.52175	0.77568	0.013
					2078.92	1.52173	0.77497	0.01283
					2079.89	1.52183	0.7743	0.01294
					2080.85	1.52206	0.77407	0.01316
					2081.81	1.52218	0.77411	0.01321
					2082.78	1.52212	0.77436	0.01317
					2083.74	1.522	0.77503	0.01324
					2084.71	1.52189	0.77588	0.01333
					2085.67	1.52175	0.77631	0.01327
					2086.64	1.5217	0.77636	0.01311
					2087.6	1.52184	0.77658	0.01308
					2088.56	1.52195	0.77676	0.01325
					2089.53	1.52179	0.77649	0.0135
					2090.49	1.52144	0.77619	0.01364
					2091.46	1.52126	0.77628	0.01361
					2092.42	1.52139	0.77656	0.01352
					2093.39	1.52156	0.77676	0.01353
					2094.35	1.52166	0.77679	0.0136
					2095.31	1.52187	0.77657	0.01356
					2096.28	1.52219	0.77634	0.01344
					2097.24	1.5225	0.77651	0.01345
					2098.21	1.52268	0.77706	0.01353
					2099.17	1.52254	0.77737	0.01349
					2100.14	1.52228	0.77707	0.01334
					2101.1	1.52236	0.77669	0.01321
					2102.06	1.52261	0.77673	0.01317
					2103.03	1.52246	0.77673	0.01316
					2103.99	1.52208	0.77633	0.01318
					2104.96	1.52187	0.77607	0.01325
					2105.92	1.52173	0.77631	0.01329
					2106.89	1.52147	0.7767	0.01336
					2107.85	1.52131	0.77689	0.01352
					2108.81	1.5215	0.7768	0.01359
					2109.78	1.52186	0.7765	0.01344
					2110.74	1.52209	0.77628	0.01328
					2111.71	1.52192	0.77641	0.01332
					2112.67	1.52149	0.77674	0.01348
					2113.64	1.52129	0.77696	0.01362
					2114.6	1.52149	0.77685	0.01376
					2115.56	1.5217	0.7765	0.01389
					2116.53	1.52158	0.77628	0.01392
					2117.49	1.52132	0.77639	0.01386
					2118.46	1.52132	0.77656	0.01385
					2119.42	1.52153	0.77654	0.01388
					2120.38	1.52154	0.7765	0.01394
					2121.35	1.52138	0.77665	0.01407
					2122.31	1.52148	0.77688	0.01418
					2123.28	1.52179	0.77697	0.01413
					2124.24	1.52187	0.77686	0.01382
					2125.21	1.52163	0.77657	0.01335
					2126.17	1.5213	0.77622	0.01296
					2127.13	1.52125	0.77614	0.01299
					2128.1	1.52179	0.77656	0.01347
					2129.06	1.5226	0.77705	0.01405
					2130.03	1.52301	0.77722	0.01427
					2130.99	1.52283	0.77734	0.01395
					2131.96	1.52245	0.7776	0.01343
					2132.92	1.52215	0.77757	0.01315
					2133.88	1.52192	0.77687	0.01315
					2134.85	1.52175	0.77578	0.01329
					2135.81	1.5216	0.7748	0.01357
					2136.78	1.52144	0.77429	0.01397
					2137.74	1.52152	0.7747	0.01417
					2138.71	1.52196	0.77593	0.01402
					2139.67	1.52222	0.77681	0.0137
					2140.63	1.52182	0.77666	0.01348
					2141.6	1.52111	0.77611	0.01342
					2142.56	1.52074	0.77598	0.01329
					2143.53	1.52084	0.77637	0.013
					2144.49	1.52107	0.77675	0.01282
					2145.46	1.52121	0.77675	0.01288
					2146.42	1.52148	0.77652	0.01279
					2147.38	1.52206	0.77661	0.01261
					2148.35	1.52247	0.77734	0.01277
					2149.31	1.52224	0.77795	0.01305
					2150.28	1.52154	0.77744	0.01309
					2151.24	1.52091	0.77623	0.01332
					2152.21	1.52076	0.77557	0.01404
					2153.17	1.52108	0.77591	0.01473
					2154.13	1.52127	0.77664	0.01484
					2155.1	1.52097	0.7769	0.0142
					2156.06	1.52059	0.77669	0.01309
					2157.03	1.5204	0.77652	0.01228
					2157.99	1.52039	0.77597	0.01236
					2158.95	1.52094	0.77436	0.01291
					2159.92	1.52221	0.77249	0.01322
					2160.88	1.52335	0.77163	0.01328
					2161.85	1.52346	0.77185	0.01332
					2162.81	1.52276	0.77258	0.01343
					2163.78	1.5222	0.77354	0.01351
					2164.74	1.52206	0.77444	0.01337
					2165.7	1.52183	0.77484	0.01306
					2166.67	1.52109	0.77486	0.01288
					2167.63	1.52008	0.77499	0.01297
					2168.6	1.51945	0.7755	0.01319
					2169.56	1.51932	0.77612	0.01348
					2170.53	1.51905	0.77617	0.01369
					2171.49	1.51844	0.77549	0.01354
					2172.45	1.51801	0.77486	0.01308
					2173.42	1.51824	0.77479	0.01285
					2174.38	1.5191	0.77526	0.01307
					2175.35	1.51998	0.77629	0.01339
					2176.31	1.52028	0.77723	0.01343
					2177.28	1.5201	0.77722	0.01316
					2178.24	1.51982	0.77647	0.01267
					2179.2	1.51953	0.7755	0.01205
					2180.17	1.51912	0.77465	0.01163
					2181.13	1.51878	0.77456	0.01171
					2182.1	1.51884	0.77521	0.0122
					2183.06	1.51938	0.77568	0.01264
					2184.03	1.52005	0.7759	0.01278
					2184.99	1.52048	0.77646	0.01273
					2185.95	1.52043	0.77688	0.01266
					2186.92	1.51989	0.77624	0.0126
					2187.88	1.51929	0.77497	0.01244
					2188.85	1.51908	0.77414	0.01226
					2189.81	1.51922	0.77382	0.01228
					2190.78	1.51963	0.7734	0.01253
					2191.74	1.52028	0.77268	0.01279
					2192.7	1.52067	0.77188	0.01286
					2193.67	1.52023	0.77134	0.01273
					2194.63	1.51924	0.77157	0.01254
					2195.6	1.51842	0.77255	0.01234
					2196.56	1.51785	0.77348	0.01201
					2197.52	1.5174	0.77375	0.01156
					2198.49	1.5175	0.7735	0.0113
					2199.45	1.51831	0.77308	0.01143
					2200.42	1.51922	0.77274	0.01172
					2201.38	1.51978	0.77274	0.01184
					2202.35	1.52009	0.7731	0.01168
					2203.31	1.52024	0.77341	0.01135
					2204.27	1.52018	0.77339	0.01113
					2205.24	1.52011	0.77319	0.0113
					2206.2	1.52025	0.7731	0.01177
					2207.17	1.52035	0.7732	0.01222
					2208.13	1.52006	0.77331	0.01251
					2209.1	1.51945	0.77342	0.01254
					2210.06	1.51883	0.77375	0.01225
					2211.02	1.51835	0.7741	0.01176
					2211.99	1.51807	0.77389	0.01128
					2212.95	1.51812	0.77286	0.01094
					2213.92	1.5184	0.77175	0.0109
					2214.88	1.51846	0.77147	0.01115
					2215.85	1.51818	0.77197	0.01145
					2216.81	1.5179	0.77254	0.01157
					2217.77	1.51789	0.77281	0.0114
					2218.74	1.51822	0.77259	0.01102
					2219.7	1.51865	0.77209	0.01077
					2220.67	1.51874	0.77193	0.01096
					2221.63	1.51846	0.77215	0.01144
					2222.6	1.5182	0.77207	0.01174
					2223.56	1.51827	0.77172	0.01175
					2224.52	1.51867	0.77166	0.01175
					2225.49	1.51915	0.77181	0.01189
					2226.45	1.5193	0.77166	0.01196
					2227.42	1.51905	0.77131	0.01188
					2228.38	1.51879	0.77106	0.01177
					2229.35	1.51864	0.77094	0.01179
					2230.31	1.51852	0.77094	0.0118
					2231.27	1.51853	0.77123	0.01152
					2232.24	1.5186	0.77165	0.01101
					2233.2	1.51856	0.77191	0.0106
					2234.17	1.51854	0.77203	0.01041
					2235.13	1.51861	0.77217	0.01026
					2236.09	1.51857	0.7723	0.0102
					2237.06	1.5184	0.77227	0.01039
					2238.02	1.51835	0.77206	0.01072
					2238.99	1.5185	0.77188	0.01091
					2239.95	1.51861	0.77197	0.01092
					2240.92	1.51847	0.77208	0.01089
					2241.88	1.51816	0.77179	0.01094
					2242.84	1.51777	0.77134	0.01098
					2243.81	1.51738	0.77115	0.01092
					2244.77	1.51728	0.77105	0.01078
					2245.74	1.51751	0.77071	0.01066
					2246.7	1.51772	0.77012	0.01072
					2247.67	1.51769	0.7695	0.01095
					2248.63	1.51755	0.76905	0.01107
					2249.59	1.51738	0.76898	0.01094
					2250.56	1.51702	0.76926	0.01078
					2251.52	1.51651	0.76965	0.01073
					2252.49	1.51614	0.7699	0.01062
					2253.45	1.51603	0.76987	0.01037
					2254.42	1.51596	0.76968	0.01014
					2255.38	1.51585	0.76954	0.01011
					2256.34	1.51597	0.7695	0.01029
					2257.31	1.51633	0.76942	0.01055
					2258.27	1.51654	0.76934	0.01067
					2259.24	1.51638	0.76945	0.01061
					2260.2	1.51615	0.76961	0.01048
					2261.17	1.51624	0.76961	0.01032
					2262.13	1.51647	0.76945	0.01015
					2263.09	1.51647	0.76916	0.01004
					2264.06	1.51637	0.76882	0.00997
					2265.02	1.51662	0.76874	0.00998
					2265.99	1.51714	0.76901	0.01009
					2266.95	1.51739	0.76942	0.01018
					2267.92	1.5172	0.7698	0.01021
					2268.88	1.51675	0.77018	0.01027
					2269.84	1.5161	0.77039	0.01035
					2270.81	1.51545	0.77024	0.01026
					2271.77	1.5152	0.7699	0.00994
					2272.74	1.51524	0.76968	0.00967
					2273.7	1.51521	0.7695	0.00969
					2274.66	1.51527	0.76912	0.00985
					2275.63	1.51567	0.76853	0.00986
					2276.59	1.51603	0.76808	0.00972
					2277.56	1.51585	0.76804	0.00958
					2278.52	1.51531	0.76824	0.00957
					2279.49	1.51496	0.76825	0.00966
					2280.45	1.51493	0.76796	0.00975
					2281.41	1.51497	0.76767	0.00973
					2282.38	1.51505	0.76764	0.00962
					2283.34	1.51528	0.76799	0.00955
					2284.31	1.51548	0.76852	0.00957
					2285.27	1.5154	0.76872	0.00958
					2286.24	1.51508	0.76839	0.00956
					2287.2	1.51468	0.76788	0.00953
					2288.16	1.51443	0.76761	0.00945
					2289.13	1.51454	0.76762	0.00933
					2290.09	1.51485	0.76788	0.00924
					2291.06	1.51493	0.76833	0.00928
					2292.02	1.51467	0.76872	0.00946
					2292.99	1.51433	0.76878	0.00965
					2293.95	1.51417	0.76852	0.00969
					2294.91	1.51428	0.7683	0.00955
					2295.88	1.51457	0.76846	0.00934
					2296.84	1.51474	0.76882	0.00914
					2297.81	1.51473	0.76901	0.00904
					2298.77	1.51475	0.7691	0.00911
					2299.74	1.51476	0.7692	0.00928
					2300.7	1.51454	0.76926	0.00942
					2301.66	1.51427	0.76937	0.00944
					2302.63	1.51424	0.76966	0.0094
					2303.59	1.51444	0.77005	0.00936
					2304.56	1.51461	0.77047	0.00927
					2305.52	1.51467	0.77078	0.00913
					2306.49	1.51476	0.77075	0.00898
					2307.45	1.51485	0.77059	0.00887
					2308.41	1.51476	0.77066	0.00881
					2309.38	1.51454	0.77097	0.00883
					2310.34	1.51436	0.77123	0.00892
					2311.31	1.51421	0.77137	0.00906
					2312.27	1.51399	0.77155	0.00913
					2313.23	1.51384	0.77177	0.00906
					2314.2	1.51393	0.7718	0.00899
					2315.16	1.51411	0.77156	0.00905
					2316.13	1.51414	0.77136	0.00919
					2317.09	1.51404	0.77174	0.00929
					2318.06	1.51394	0.77283	0.00923
					2319.02	1.51389	0.77405	0.00894
					2319.98	1.51398	0.77469	0.00858
					2320.95	1.51423	0.7747	0.00842
					2321.91	1.51436	0.77459	0.00853
					2322.88	1.51418	0.7746	0.00864
					2323.84	1.51394	0.77448	0.00859
					2324.81	1.51404	0.77436	0.00856
					2325.77	1.51451	0.77464	0.0087
					2326.73	1.51499	0.7753	0.00891
					2327.7	1.51507	0.77594	0.00903
					2328.66	1.51468	0.77623	0.00886
					2329.63	1.51416	0.77617	0.00847
					2330.59	1.51394	0.77586	0.0082
					2331.56	1.51402	0.77548	0.00833
					2332.52	1.51404	0.77526	0.00869
					2333.48	1.5139	0.77535	0.00894
					2334.45	1.51378	0.77582	0.00885
					2335.41	1.51381	0.77643	0.00847
					2336.38	1.51382	0.77668	0.00808
					2337.34	1.51363	0.77636	0.00791
					2338.31	1.51339	0.77595	0.00793
					2339.27	1.51323	0.77617	0.00811
					2340.23	1.51307	0.77718	0.00842
					2341.2	1.51293	0.77817	0.00861
					2342.16	1.51296	0.7783	0.00853
					2343.13	1.51312	0.77757	0.00837
					2344.09	1.51316	0.77631	0.00824
					2345.06	1.51305	0.77478	0.00806
					2346.02	1.51306	0.77347	0.00794
					2346.98	1.51318	0.77287	0.00805
					2347.95	1.51317	0.77304	0.00826
					2348.91	1.51303	0.77381	0.00837
					2349.88	1.51296	0.77487	0.00837
					2350.84	1.51305	0.77589	0.00831
					2351.8	1.51325	0.77658	0.00826
					2352.77	1.5136	0.7769	0.00823
					2353.73	1.51412	0.7771	0.00818
					2354.7	1.51457	0.77764	0.00811
					2355.66	1.51464	0.77857	0.00799
					2356.63	1.51423	0.77945	0.0078
					2357.59	1.51341	0.77999	0.00764
					2358.55	1.51262	0.78035	0.00757
					2359.52	1.51258	0.78054	0.00765
					2360.48	1.51328	0.78034	0.00803
					2361.45	1.51381	0.7798	0.00852
					2362.41	1.51358	0.7794	0.00855
					2363.38	1.51294	0.77947	0.00798
					2364.34	1.51252	0.77952	0.00736
					2365.3	1.51258	0.77881	0.00712
					2366.27	1.51269	0.77763	0.00722
					2367.23	1.51254	0.77683	0.00744
					2368.2	1.51251	0.77639	0.00764
					2369.16	1.51286	0.77563	0.0077
					2370.13	1.51306	0.77431	0.00765
					2371.09	1.51272	0.77268	0.00759
					2372.05	1.51214	0.77116	0.00754
					2373.02	1.51174	0.77011	0.00748
					2373.98	1.51167	0.76959	0.00749
					2374.95	1.51181	0.76913	0.00753
					2375.91	1.51189	0.76843	0.00752
					2376.88	1.51183	0.76776	0.00746
					2377.84	1.51171	0.7673	0.00739
					2378.8	1.51161	0.76682	0.00734
					2379.77	1.51159	0.76617	0.00735
					2380.73	1.51172	0.76552	0.0074
					2381.7	1.51192	0.76501	0.00747
					2382.66	1.51203	0.7646	0.00753
					2383.63	1.51189	0.76418	0.00754
					2384.59	1.51156	0.76373	0.0075
					2385.55	1.51133	0.76336	0.00744
					2386.52	1.5114	0.76318	0.0074
					2387.48	1.51159	0.76305	0.00743
					2388.45	1.51164	0.7629	0.00749
					2389.41	1.5115	0.76281	0.00751
					2390.37	1.5113	0.76289	0.0075
					2391.34	1.51122	0.76305	0.0075
					2392.3	1.51128	0.76318	0.0075
					2393.27	1.51142	0.76324	0.00747
					2394.23	1.51153	0.76322	0.0074
					2395.2	1.51153	0.76312	0.00735
					2396.16	1.51147	0.76297	0.00737
					2397.12	1.51135	0.76286	0.00739
					2398.09	1.51116	0.76279	0.00738
					2399.05	1.51102	0.76273	0.00733
					2400.02	1.51114	0.76278	0.00723
					2400.98	1.51133	0.76288	0.0071
					2401.95	1.51125	0.7629	0.00702
					2402.91	1.511	0.76286	0.00703
					2403.87	1.51095	0.76283	0.00712
					2404.84	1.51106	0.76271	0.00728
					2405.8	1.51112	0.76256	0.00746
					2406.77	1.51111	0.76254	0.00755
					2407.73	1.51109	0.76262	0.00746
					2408.7	1.51099	0.76257	0.0073
					2409.66	1.51085	0.76241	0.00719
					2410.62	1.51072	0.76233	0.00716
					2411.59	1.51063	0.76242	0.00714
					2412.55	1.51063	0.76252	0.00707
					2413.52	1.51073	0.76239	0.00695
					2414.48	1.51077	0.7621	0.00686
					2415.45	1.51066	0.76192	0.00687
					2416.41	1.51058	0.76202	0.00695
					2417.37	1.51066	0.76227	0.007
					2418.34	1.5108	0.76238	0.00703
					2419.3	1.51078	0.76233	0.00706
					2420.27	1.51062	0.76232	0.00709
					2421.23	1.51048	0.76241	0.0071
					2422.2	1.51039	0.76251	0.00704
					2423.16	1.51023	0.7626	0.00696
					2424.12	1.51003	0.76265	0.00693
					2425.09	1.50995	0.76259	0.00688
[truncated: 1,634 more rows]

## Sheet: Figure 2f
	Raman shift	background	tissue	gel			Raman shift	PNHEA	PAMPS	PNAGA
	351.905	11.513	15.267	22.5536			293.254	49.8508	617.076	165.406
	354.743	12.3491	14.8611	24.5646			296.098	45.2551	703.325	171.007
	357.579	13.1168	14.7487	28.2166			298.942	58.8655	782.12	174.925
	360.415	13.796	15.0722	33.5147			301.785	40.2815	844.665	175.669
	363.25	14.5167	15.8252	40.0737			304.627	60.3037	883.096	180.712
	366.083	15.2274	16.9803	47.3561			307.467	56.1316	895.188	184.933
	368.916	15.8847	18.3323	54.508			310.307	55.5657	869.126	184.845
	371.748	16.4371	19.5827	60.6016			313.146	61.2056	806.993	185.017
	374.579	16.9219	20.4923	64.748			315.984	55.051	713.426	179.222
	377.409	17.2539	20.8172	66.2485			318.821	68.7022	595.754	180.468
	380.237	17.6174	20.4509	64.8337			321.657	53.759	473.995	177.377
	383.065	18.0129	19.4279	60.7092			324.492	69.2214	369.451	174.009
	385.892	18.3345	17.8927	54.4471			327.326	52.4898	289.583	169.021
	388.718	18.7299	16.0332	46.7831			330.159	66.9634	240.939	166.985
	391.543	18.8595	14.0693	38.5292			332.992	57.2429	223.037	163.607
	394.367	19.0597	12.236	30.4544			335.823	37.9277	214.796	154.527
	397.191	19.2193	10.7079	23.1949			338.653	49.418	217.2	147.845
	400.013	19.3236	9.58615	17.1522			341.482	38.114	213.116	148.972
	402.834	19.5045	8.87586	12.5165			344.311	49.8154	199.82	150.941
	405.654	19.7162	8.51897	9.25542			347.138	61.322	189.262	149.481
	408.473	19.9769	8.3818	7.09625			349.965	43.2344	165.343	148.347
	411.292	20.249	8.28875	5.76237			352.79	59.9522	130.416	151.313
	414.109	20.5371	8.19114	4.90269			355.615	32.2754	97.6834	155.667
	416.926	20.9419	8.04213	4.3174			358.439	16.6035	67.4189	161.582
	419.741	21.4817	7.78994	3.81353			361.261	39.3374	39.4622	175.939
	422.556	22.0008	7.48644	3.35098			364.083	45.8765	23.2832	191.057
	425.369	22.6419	7.16294	2.92791			366.904	30.6211	15.3826	203.544
	428.182	23.1278	6.80358	2.62553			369.724	32.971	17.5706	218.957
	430.993	23.5482	6.47135	2.44131			372.543	33.3259	21.5161	232.452
	433.804	23.9259	6.13601	2.33856			375.361	62.4863	22.6194	246.49
	436.614	24.1529	5.88755	2.31252			378.178	41.6521	14.1643	257.057
	439.423	24.3123	5.71306	2.38535			380.994	33.2231	5.06836	267.794
	442.231	24.4595	5.65332	2.58669			383.809	25.3994	-5.67114	270.687
	445.037	24.6607	5.62968	2.87421			386.623	23.3809	-12.5564	271.69
	447.843	24.6377	5.68672	3.22014			389.436	26.5676	-16.6013	264.232
	450.648	24.8246	5.86562	3.56375			392.249	44.96	-20.2322	253.976
	453.452	24.9963	6.07201	3.8673			395.06	20.7573	-17.8301	242.795
	456.255	25.0876	6.22596	4.06221			397.87	19.96	-15.8352	230.996
	459.058	25.0379	6.29052	4.13865			400.68	17.3677	-10.7402	220.996
	461.859	24.9438	6.25448	4.11633			403.488	17.981	0.15649	207.941
	464.659	24.8221	6.13404	4.00869			406.296	-3.40063	7.98486	195.856
	467.458	24.6934	5.96331	3.92501			409.103	20.623	13.1812	184.934
	470.257	24.5703	5.87775	3.98003			411.908	14.0523	19.1345	171.44
	473.054	24.6191	5.99869	4.29535			414.713	23.2864	22.3269	169.952
	475.851	24.7248	6.35889	4.90395			417.517	42.7258	20.0837	168.049
	478.646	24.8267	6.99606	5.81403			420.32	33.971	21.323	168.752
	481.441	25.0817	7.87865	6.98312			423.122	75.6211	26.8103	167.983
	484.234	25.3555	8.95736	8.35028			425.923	101.077	32.4009	168.014
	487.027	25.7118	10.1501	9.7984			428.723	126.337	37.8926	171.41
	489.819	26.0118	11.3331	11.255			431.522	134.204	41.1011	171.011
	492.61	26.2658	12.502	12.6387			434.32	153.675	45.4834	170.884
	495.4	26.4693	13.5493	13.9133			437.118	166.352	41.8821	176.496
	498.189	26.7184	14.4121	15.0813			439.914	146.635	44.8735	177.042
	500.977	26.9125	14.9088	16.1872			442.709	118.922	55.6033	180.926
	503.764	26.9369	15.3076	17.3503			445.504	102.615	70.0149	179.689
	506.55	27.1827	15.7874	18.689			448.298	109.314	95.563	181.545
	509.335	27.4673	16.406	20.3252			451.09	82.0181	128.949	180.88
	512.119	27.7656	17.1966	22.3284			453.882	72.1277	164.908	177.776
	514.902	27.9924	18.1524	24.73			456.673	67.2429	203.129	175.772
	517.685	28.185	19.2204	27.4479			459.462	71.1636	238.297	177.913
	520.466	28.3745	20.3348	30.3593			462.251	46.0896	271.157	177.193
	523.247	28.6217	21.3532	33.26			465.039	44.0215	302.573	175.498
	526.026	28.8189	22.2345	35.9699			467.826	13.959	327.609	169.465
	528.805	28.9271	22.9757	38.3234			470.613	54.502	342.318	173.353
	531.583	29.0406	23.5064	40.0787			473.398	35.6509	357.22	173.252
	534.359	29.0782	23.804	41.1223			476.182	56.4055	367.268	174.587
	537.135	29.1566	23.8598	41.329			478.965	22.3657	377.537	174.5
	539.91	29.332	23.7329	40.6469			481.748	2.13184	384.129	172.255
	542.684	29.5009	23.4717	39.1923			484.529	24.1038	390.775	172.661
	545.457	29.6059	23.1028	37.1251			487.31	21.2815	397.734	170.257
	548.229	29.8669	22.7349	34.6186			490.089	22.0654	401.863	169.213
	551	30.0948	22.3582	31.8522			492.868	14.4551	401.483	169.399
	553.77	30.3861	21.9147	28.9999			495.646	8.45093	396.073	167.081
	556.54	30.575	21.2527	26.2066			498.423	23.6528	384.24	171.106
	559.308	30.5094	20.4472	23.5913			501.199	49.2605	370.298	175.769
	562.076	30.4859	19.5068	21.1944			503.974	0.67456	361.129	179.222
	564.842	30.343	18.4244	19.0127			506.748	42.095	355.273	184.713
	567.608	30.1532	17.233	17.0216			509.521	25.9216	359.549	187.767
	570.372	29.9011	15.9932	15.2214			512.293	37.9546	368.393	191.613
	573.136	29.639	14.8313	13.5689			515.065	25.5938	376.541	197.761
	575.899	29.4757	13.8109	12.0216			517.835	21.6399	396.489	200.773
	578.661	29.3686	12.8598	10.5052			520.605	32.4922	417.715	205.345
	581.422	29.3123	11.9588	8.99571			523.373	41.7512	432.469	211.838
	584.182	29.1838	11.1092	7.54508			526.141	51.2168	443.934	222.447
	586.941	29.1378	10.2493	6.13951			528.908	34.4893	464.632	235.374
	589.699	29.0364	9.39318	4.91387			531.673	57.3687	483.304	253.582
	592.456	28.7937	8.578	3.91116			534.438	83.0549	498.109	274.21
	595.213	28.6629	7.88371	3.19391			537.202	66.1482	510.137	288.501
	597.968	28.4319	7.38513	2.92283			539.965	76.8484	520.161	304.059
	600.722	28.2079	7.0512	3.12154			542.727	106.156	525.041	317.791
	603.476	28.0256	6.91434	3.75616			545.489	67.6706	509.713	328.548
	606.229	27.8374	6.94277	4.7514			548.249	61.593	487.961	334.746
	608.98	27.7577	7.16184	6.04115			551.008	71.7227	449.479	335.975
	611.731	27.5432	7.55257	7.49292			553.767	69.46	396.761	335.982
	614.481	27.2741	8.11761	8.97464			556.525	97.405	344.178	333.651
	617.23	26.992	8.82868	10.3204			559.281	86.158	280.038	329.831
	619.978	26.7941	9.55451	11.3733			562.037	66.7188	211.764	328.15
	622.725	26.6576	10.1735	12.0016			564.792	59.0876	160.069	323.734
	625.471	26.511	10.6698	12.2192			567.546	73.0652	112.552	321.751
	628.217	26.4237	11.161	12.0801			570.299	60.8506	68.9885	315.209
	630.961	26.3824	11.6566	11.6677			573.051	72.845	45.1992	308.729
	633.704	26.3312	12.1268	11.1086			575.802	56.4477	31.2935	304.443
	636.447	26.2367	12.4696	10.4548			578.552	88.0593	15.1333	295.736
	639.189	25.9999	12.5808	9.86773			581.302	67.2803	3.83813	287.433
	641.929	25.663	12.327	9.43885			584.05	66.3103	-0.68457	277.579
	644.669	25.3784	11.7151	9.26504			586.798	68.9497	-3.50781	268.681
	647.408	24.8315	10.8184	9.35457			589.545	61.5989	-8.87134	262.148
	650.146	24.2584	9.83814	9.73635			592.29	63.0576	-15.4898	252.915
	652.883	23.7945	8.9252	10.4207			595.035	39.9268	-15.3655	244.919
	655.619	23.505	8.15975	11.3311			597.779	41.2058	-10.2568	241.18
	658.354	23.2094	7.61921	12.3614			600.522	31.0957	-11.6121	232.795
	661.089	22.9879	7.30417	13.4197			603.264	49.9961	-8.27271	229.898
	663.822	22.9375	7.20565	14.4082			606.006	59.3079	-5.73682	225.269
	666.554	22.8409	7.29601	15.2011			608.746	42.8308	-4.40601	218.018
	669.286	22.6242	7.54721	15.7201			611.485	45.7654	8.81616	212.739
	672.017	22.3831	7.88647	15.9058			614.224	27.5122	18.2288	208.48
	674.746	22.125	8.17239	15.7443			616.962	60.0713	29.3325	200.823
	677.475	21.8908	8.26854	15.2054			619.698	38.043	49.8347	194.999
	680.203	21.5218	8.15248	14.385			622.434	30.228	64.6677	187.31
	682.93	21.0674	7.8555	13.2753			625.169	24.4263	77.8704	180.5
	685.656	20.7446	7.42804	12.0376			627.903	51.8386	92.2415	173.747
	688.382	20.3336	6.98892	10.7439			630.636	19.2656	101.414	169.687
	691.106	19.8393	6.60725	9.36208			633.368	33.5073	103.658	162.629
	693.829	19.4408	6.305	7.99912			636.1	31.9646	97.8977	158.454
	696.552	19.1222	6.13105	6.74804			638.83	39.4382	89.0005	153.73
	699.273	18.8866	6.13808	5.63272			641.56	29.5283	79.2134	147.608
	701.994	18.5267	6.34109	4.70077			644.288	21.2361	68.3501	141.655
	704.714	18.1978	6.81204	3.99705			647.016	31.762	53.6316	136.74
	707.433	17.9131	7.52373	3.51229			649.743	12.5071	41.8027	130.807
	710.151	17.8039	8.39341	3.20101			652.469	22.0718	33.0933	129.692
	712.868	17.5725	9.24561	3.0015			655.194	2.65771	25.5381	124.143
	715.584	17.3568	9.83792	2.84906			657.918	7.06519	21.0349	121.239
	718.299	17.1449	9.96768	2.66617			660.641	20.896	16.4399	119.555
	721.014	16.9407	9.6105	2.44582			663.364	6.75098	9.5	113.784
	723.727	16.5258	8.88538	2.22351			666.085	24.2322	5.65137	109.934
	726.44	16.2505	8.0726	2.01823			668.806	33.1406	0.97485	104.586
	729.151	16.1089	7.56816	2.00082			671.525	19.8782	-1.77856	97.3303
	731.862	16.0562	7.78983	2.29853			674.244	4.04712	-4.91772	91.9297
	734.572	15.9266	9.11931	3.0422			676.962	15.8494	-8.25781	82.6345
	737.281	15.9052	11.691	4.16414			679.679	3.68774	-9.15381	76.696
	739.989	16.041	15.5134	5.87192			682.395	10.7651	-8.98315	69.9011
	742.696	16.034	20.3078	8.10542			685.11	34.085	-8.82227	64.3467
	745.403	15.9151	25.5842	10.7522			687.825	17.6511	-6.9668	56.7827
	748.108	15.7458	30.6961	13.6918			690.538	14.469	-3.86475	48.3125
	750.813	15.5191	34.9547	16.7174			693.251	2.74341	-3.30054	42.7947
	753.516	15.0767	37.6901	19.543			695.962	17.8816	1.95557	36.0596
	756.219	14.5445	38.4091	21.936			698.673	2.29199	10.9192	27.648
	758.921	13.9628	37.0096	23.7055			701.383	-4.01514	10.3047	19.8008
	761.622	13.3689	33.7789	24.7532			704.092	3.97437	12.7378	13.6609
	764.322	12.9142	29.2743	24.9972			706.8	13.4783	16.1824	10.5659
	767.021	12.4933	24.1487	24.4013			709.507	-6.27905	20.4761	3.84888
	769.719	12.1219	18.9596	22.9723			712.214	-15.8616	20.2327	1.58765
	772.416	11.7395	14.1555	20.7589			714.919	12.1846	23.998	2.07129
	775.113	11.4593	10.0749	17.9067			717.624	7.46143	26.8796	2.0896
	777.808	11.1083	6.87549	14.6569			720.327	-9.34888	30.8447	3.60669
	780.503	10.8453	4.58823	11.1787			723.03	-1.15137	35.5102	1.13452
	783.197	10.7035	3.08322	7.85416			725.732	-5.87695	29.6511	-0.1394
	785.89	10.3736	2.17045	4.91373			728.433	-7.36914	17.7422	-1.00903
	788.582	10.0906	1.62311	2.4819			731.133	0.08521	9.16992	-5.73462
	791.273	9.8443	1.1625	0.52874			733.833	-0.4729	26.9697	-9.5835
	793.963	9.69885	0.7023	-0.8734			736.531	10.9846	88.9292	-9.09692
	796.652	9.57309	0.18746	-1.80918			739.229	-12.2012	193.058	-5.52002
	799.341	9.49096	-0.26288	-2.33586			741.925	5.22168	323.275	-5.92603
	802.029	9.4419	-0.35552	-2.42692			744.621	0.05273	452.086	-4.625
	804.715	9.43708	0.13124	-1.98503			747.316	3.89185	570.058	0.61841
	807.401	9.41811	1.34315	-0.84916			750.01	1.13892	689.237	1.3689
	810.086	9.34474	3.24785	1.14845			752.703	-8.80615	835.667	3.63721
	812.77	9.24888	5.80322	4.29915			755.395	8.61523	1016.92	5.2041
	815.453	9.30632	8.89514	8.87225			758.087	14.4075	1239.03	7.23242
	818.135	9.31554	12.3726	15.0691			760.777	5.62183	1483.12	6.88965
	820.817	9.28543	16.1451	23.0961			763.467	-14.943	1724.1	3.5022
	823.497	9.17136	20.0793	33.1027			766.156	-3.48804	1920.47	4.94263
	826.177	8.94065	24.0485	45.0988			768.843	-7.21387	2055.59	5.83472
	828.856	8.57274	28.0361	58.9234			771.53	-0.92163	2109.28	9.14233
	831.533	8.24035	32.1201	74.3328			774.217	5.58813	2071.7	12.5906
	834.21	7.93089	36.3787	90.8699			776.902	10.9146	1944.01	16.5256
	836.886	7.66	40.8265	108.086			779.586	8.65723	1718.53	21.0432
	839.562	7.21414	45.4654	125.383			782.27	10.2156	1414.62	27.5193
	842.236	6.8563	50.1562	142.108			784.952	15.5886	1055.12	30.021
	844.909	6.36488	54.6056	157.596			787.634	7.17627	702.388	28.3655
	847.582	6.00372	58.4511	171.194			790.315	-7.02222	407.562	27.3889
	850.254	5.52555	61.226	182.274			792.995	-14.4072	213.938	29.4871
	852.925	5.07791	62.5763	190.352			795.674	-6.17896	128.69	27.7432
	855.595	4.57017	62.3938	195.216			798.352	4.26196	112.028	26.7402
	858.264	4.14068	60.7138	196.849			801.03	-18.2847	140.226	25.8623
	860.932	3.72165	57.8237	195.543			803.706	12.5808	172.383	21.0574
	863.599	3.34476	54.0928	191.741			806.382	13.4578	208.282	17.6514
	866.266	2.90135	50.0787	186.1			809.057	-0.854	231.2	15.312
	868.931	2.60443	46.1614	179.094			811.731	0.04565	233.552	11.1411
	871.596	2.34776	42.6499	171.102			814.404	7.54712	226.598	7.99951
	874.26	2.13674	39.8209	162.476			817.076	12.2466	206.627	4.5957
	876.923	1.98761	37.6938	153.375			819.747	5.55688	180.532	1.37231
	879.585	1.7825	36.0651	143.847			822.418	8.07764	155.748	1.72437
	882.246	1.50623	34.6527	133.836			825.087	13.8086	130.017	7.13867
	884.906	1.31958	33.2275	123.325			827.756	1.74951	101.602	14.7046
	887.566	1.24251	31.4998	112.302			830.424	8.90063	70.7922	30.4944
	890.224	1.11976	29.2714	100.872			833.091	15.4612	45.3369	45.1179
	892.882	1.04097	26.535	89.2558			835.757	36.8313	22.969	62.1738
	895.539	0.917689	23.4265	77.8423			838.422	16.0102	-0.70093	83.738
	898.195	0.758028	20.2272	67.1063			841.087	4.99878	-9.36572	105.391
	900.85	0.738301	17.2213	57.4457			843.75	29.1956	-9.08032	129.109
	903.504	0.855811	14.6126	49.1464			846.413	-5.59839	-0.55249	155.559
	906.157	0.965505	12.5906	42.3932			849.075	33.4158	26.227	177.114
	908.81	0.994353	11.3162	37.1857			851.736	38.4387	56.3457	197.76
	911.462	1.03705	10.8408	33.3252			854.396	30.2698	103.19	213.476
	914.112	1.04713	11.0821	30.5586			857.055	16.3086	135.606	223.602
	916.762	1.1095	11.8531	28.579			859.713	25.9558	170.573	227.441
	919.411	1.00056	12.9755	27.1135			862.371	68.4106	186.215	226.419
	922.059	0.839244	14.1003	25.817			865.027	50.0735	182.221	223.784
	924.707	0.69462	15.0071	24.4742			867.683	58.1435	167.405	218.203
	927.353	0.508857	15.5968	23.0345			870.338	107.221	130.151	206.448
	929.999	0.361083	15.7742	21.4202			872.992	114.307	87.7949	187.328
	932.643	0.240633	15.5034	19.6648			875.645	144.799	47.0789	169.25
	935.287	0.095645	14.7808	17.794			878.298	182.299	13.5059	150.251
	937.93	0.116491	13.7549	15.8676			880.949	206.406	-9.88599	130.544
	940.572	0.308143	12.5366	13.931			883.6	191.52	-24.4709	113.046
	943.214	0.392312	11.2366	12.0198			886.25	192.64	-29.2168	93.5515
	945.854	0.58504	9.97178	10.1397			888.899	184.368	-35.8684	70.667
	948.494	0.6329	8.75208	8.33232			891.547	159.102	-46.8945	52.1201
	951.132	0.606398	7.54453	6.62499			894.194	150.243	-62.5867	36.3142
	953.77	0.405586	6.41709	5.05483			896.84	106.99	-70.531	21.8127
	956.407	0.357792	5.60783	3.72898			899.486	111.745	-67.8171	10.1255
	959.043	0.23875	5.16436	2.71711			902.131	97.7056	-46.1982	1.49097
	961.678	0.123339	4.82849	1.9071			904.774	98.8723	1.23389	-1.14771
	964.313	-0.023128	4.27154	1.16317			907.417	94.8457	83.596	-4.70581
	966.946	-0.055937	3.20343	0.42365			910.06	116.026	174.816	-4.82715
	969.579	-0.014557	1.58002	-0.31168			912.701	149.812	296.762	-7.68188
	972.211	0.063278	-0.42226	-1.0078			915.341	158.604	421.193	-7.59912
	974.842	0.113352	-2.46818	-1.65812			917.981	198.802	534.219	-3.50024
	977.472	0.069978	-4.00642	-2.16499			920.62	239.206	625.162	-2.26953
	980.101	-0.149769	-4.46739	-2.34891			923.257	237.616	683.167	-1.33398
	982.729	-0.279926	-3.31176	-2.01931			925.894	231.432	702.779	-0.22363
	985.357	-0.28452	-0.1581	-0.88599			928.531	214.255	688.276	3.0813
	987.984	-0.304483	5.05869	1.3316			931.166	183.083	646.228	5.49658
	990.609	-0.193879	12.0725	4.88631			933.801	160.517	583.727	8.50684
	993.234	-0.0168	20.2957	9.97994			936.434	127.956	514.917	13.7734
	995.858	0.018679	28.8815	16.6376			939.067	111.602	447.15	16.7527
	998.482	0.169817	36.7576	24.6351			941.699	80.853	373.738	18.7021
	1001.1	0.365446	42.6017	33.5057			944.33	81.9099	307.641	23.0977
	1003.73	0.514717	45.2048	42.5808			946.96	63.5725	243.206	25.7505
	1006.35	0.52534	44.2992	51.3226			949.59	71.2405	189.377	27.2752
	1008.97	0.577925	40.658	59.39			952.218	51.3145	142.093	28.4219
	1011.59	0.610644	35.3903	66.4827			954.846	37.9934	99.1531	29.4919
	1014.2	0.595522	29.5913	72.3248			957.473	26.6785	76.3892	28.9912
	1016.82	0.606365	24.279	76.8005			960.099	31.7688	59.0955	24.7529
	1019.44	0.558294	20.1615	79.8927			962.724	10.6648	54.0784	22.3406
	1022.05	0.589744	17.5212	81.6684			965.348	-3.03369	63.2388	16.7202
	1024.67	0.629495	16.252	82.3369			967.972	21.6731	81.7488	13.8543
	1027.28	0.776007	15.9719	82.1353			970.595	-8.61475	100.6	14.6033
	1029.89	0.813355	16.1752	81.3013			973.216	13.5032	113.259	15.7473
	1032.51	0.769417	16.3273	79.9595			975.837	-6.97412	118.317	17.9592
	1035.12	0.755877	16.172	78.2179			978.458	4.75439	110.884	22.5222
	1037.73	0.744546	15.6629	76.1788			981.077	-8.51172	97.26	24.5361
	1040.34	0.725255	15.028	73.9755			983.695	-10.1726	77.6733	29.22
	1042.95	0.7085	14.6114	71.8019			986.313	-19.4282	47.1814	34.8706
	1045.56	0.713935	14.9422	70.0324			988.93	13.3218	23.8831	41.0872
	1048.16	0.675258	16.5736	69.1227			991.546	-1.9231	10.1457	41.8479
	1050.77	0.755276	19.7432	69.484			994.161	6.53369	-8.07397	47.0171
	1053.37	0.859349	24.1631	71.3502			996.775	17.5962	-20.6223	51.9197
	1055.98	0.929029	29.0921	74.627			999.389	6.2644	-29.6521	62.5544
	1058.58	0.964578	33.7713	79.0475			1002	-6.26172	-36.6096	73.6321
	1061.19	1.01698	37.3911	84.1063			1004.61	5.61768	-37.4268	89.7148
	1063.79	1.07042	39.356	89.225			1007.22	-2.49756	-26.968	104.678
	1066.39	1.1737	39.5287	93.9929			1009.83	17.7927	-0.50171	121.611
	1068.99	1.39386	38.3042	98.2869			1012.44	-6.52002	19.53	135.246
	1071.59	1.47289	36.2415	101.943			1015.05	28.3648	33.4636	149.23
	1074.19	1.54889	33.8264	104.767			1017.66	25.655	32.4612	158.386
	1076.79	1.49598	31.4719	106.644			1020.27	35.3511	33.3889	160.035
	1079.38	1.60314	29.4524	107.565			1022.87	54.4524	44.5674	161.648
	1081.98	1.68038	27.952	107.628			1025.48	61.7593	100.854	164.061
	1084.57	1.78483	27.0762	107.105			1028.08	81.6716	214.544	164.507
	1087.17	1.80068	26.9047	106.403			1030.69	116.189	408.71	164.34
	1089.76	1.81493	27.1798	105.795			1033.29	118.712	694.617	162.288
	1092.36	1.77737	27.4932	105.364			1035.89	145.441	1074.53	163.896
	1094.95	1.74323	27.3862	105.019			1038.49	119.375	1525.42	170.526
	1097.54	1.65098	26.7054	104.742			1041.09	152.714	2009.56	173.645
	1100.13	1.58112	25.6797	104.656			1043.69	151.058	2447.69	176.639
	1102.72	1.55257	24.8446	105.149			1046.29	164.408	2771.25	181.397
	1105.31	1.37488	24.9437	106.715			1048.89	183.163	2934.31	188.212
	1107.9	1.26523	26.7451	109.872			1051.48	183.924	2907.84	199.712
	1110.48	1.09563	30.7962	114.928			1054.08	210.689	2692.42	207.779
	1113.07	1.08481	37.0149	121.735			1056.67	217.86	2330.89	222.406
	1115.65	1.07777	44.9472	129.832			1059.27	238.837	1875.52	239.364
	1118.24	1.04576	53.7572	138.435			1061.86	255.418	1389.32	264.379
	1120.82	1.1445	62.4554	146.666			1064.45	258.605	930.601	285.161
	1123.41	1.12807	69.8285	153.376			1067.05	273.197	545.257	310.753
	1125.99	1.00668	74.6166	157.317			1069.64	267.794	261.279	335.49
	1128.57	0.760546	75.685	157.26			1072.23	256.397	81.6201	356.711
	1131.15	0.574521	72.1962	152.155			1074.82	270.605	-4.6001	370.062
	1133.73	0.470519	63.992	141.408			1077.41	272.618	-12.0742	381.759
	1136.31	0.37079	51.9758	125.411			1079.99	249.237	17.1675	387.789
	1138.89	0.209855	37.9102	105.514			1082.58	292.06	55.4228	390.332
	1141.46	0.104246	23.7468	83.6055			1085.17	231.889	72.644	389.912
	1144.04	-0.007036	11.1977	61.7059			1087.75	262.523	73.9702	389.289
	1146.61	-0.067909	1.60219	41.6775			1090.34	251.563	78.4356	389.469
	1149.19	-0.100492	-4.24274	24.961			1092.92	264.808	94.8716	388.297
	1151.76	-0.070355	-6.1608	12.4159			1095.5	252.858	106.135	390.537
	1154.34	-0.024054	-4.52785	4.35494			1098.09	278.714	119.882	392.303
	1156.91	-0.084661	-0.23353	0.3706			1100.67	263.375	145.548	395.899
	1159.48	0.008829	5.54251	-0.29574			1103.25	249.841	181.109	397.829
	1162.05	0.044985	11.5574	1.2583			1105.83	254.312	224.604	394.842
	1164.62	0.120321	16.5631	3.77924			1108.41	224.189	271.513	392.38
	1167.19	0.097102	19.5491	6.11976			1110.98	236.472	312.202	388.798
	1169.76	0.011986	19.8408	7.335			1113.56	216.359	345.765	386.143
	1172.32	0.015097	17.3538	6.98724			1116.14	180.452	368.634	377.106
	1174.89	0.042722	12.6414	5.20363			1118.71	176.351	367.958	370.844
	1177.46	0.020707	6.71856	2.58252			1121.29	195.655	344.792	364.717
	1180.02	-0.036281	0.71335	-0.13736			1123.86	175.965	292.369	359.712
	1182.58	-0.05845	-4.49891	-2.37582			1126.43	162.68	217.741	348.823
	1185.15	-0.023509	-8.32464	-3.75763			1129.01	137.801	135.294	334.491
	1187.71	-0.057439	-10.3222	-4.05898			1131.58	110.127	51.2105	314.261
	1190.27	-0.003216	-10.271	-3.1629			1134.15	84.4587	-27.5	291.614
	1192.83	-0.044788	-8.23092	-1.16189			1136.72	58.5962	-98.6611	264.666
	1195.39	0.015108	-4.47736	1.70867			1139.29	40.9392	-151.922	238.632
	1197.95	0.013862	0.58605	5.13507			1141.85	14.2878	-167.303	209.889
	1200.51	0.041424	6.31715	8.66704			1144.42	-15.1575	-147.248	183.014
	1203.07	0.072974	12.015	11.8597			1146.99	-20.1973	-109.803	155.993
	1205.62	0.085689	17.1895	14.4501			1149.55	10.1687	-48.4238	132.706
	1208.18	0.071607	21.5419	16.3216			1152.12	5.94092	28.2739	111.162
	1210.73	0.052426	25.0798	17.6833			1154.68	-15.0813	108.299	94.8286
	1213.29	0.197597	28.0781	18.8758			1157.25	-12.2976	178.691	77.7905
	1215.84	0.322169	30.889	20.3015			1159.81	-7.30786	232.778	63.8628
	1218.39	0.34183	33.7839	22.2507			1162.37	-5.00635	262.769	53.4736
	1220.94	0.403625	36.8958	24.8715			1164.93	1.10034	278.581	41.6934
	1223.5	0.51406	40.1567	28.1657			1167.49	12.0127	285.863	31.939
	1226.05	0.651823	43.4803	32.1447			1170.05	27.3303	273.41	23.897
	1228.59	0.679259	46.7366	36.7914			1172.61	6.45337	256.772	16.3037
	1231.14	0.722656	49.7981	42.0965			1175.17	6.38184	236.248	12.7835
	1233.69	0.796883	52.5019	48.0435			1177.72	-5.48438	214.546	9.4082
	1236.24	0.791726	54.8	54.6914			1180.28	10.0547	208.963	5.44507
	1238.78	0.673865	56.6791	62.0436			1182.84	7.19922	207.388	0.77319
	1241.33	0.701736	58.1396	70.1239			1185.39	-2.45093	209.716	-1.45386
	1243.87	0.587589	59.1421	78.8288			1187.94	28.7041	216.12	-5.01172
	1246.42	0.382331	59.7372	87.9794			1190.5	6.26465	220.188	-2.83594
	1248.96	0.212856	60.3161	97.5378			1193.05	-3.76953	230.881	-1.03101
	1251.5	0.097386	61.1927	107.232			1195.6	24.8013	241.529	0.27832
	1254.04	0.015946	62.3121	116.379			1198.15	39.1777	249.302	1.50903
	1256.58	0.119191	63.3457	124.053			1200.7	17.759	273.092	0.15137
	1259.12	0.188714	63.8199	129.434			1203.25	26.146	305.61	0.24536
	1261.66	0.20876	63.4141	132.114			1205.8	26.3381	350.764	-0.13672
	1264.2	0.360724	62.0516	132.134			1208.34	42.7353	405.271	-1.30591
	1266.74	0.460825	59.9234	130.013			1210.89	62.938	468.901	-0.82861
	1269.27	0.435232	57.5034	126.572			1213.44	58.5459	526.04	-1.26514
	1271.81	0.333838	55.4105	122.789			1215.98	85.1592	583.498	-2.01099
	1274.34	0.322201	54.3187	119.615			1218.52	106.578	636.518	1.81689
	1276.88	0.256173	54.8505	117.798			1221.07	113.401	658.136	7.53882
	1279.41	0.110635	57.4619	117.729			1223.61	133.23	666.8	18.168
	1281.94	0.103811	62.3275	119.413			1226.15	132.465	658.316	35.5847
	1284.47	0.115972	69.2361	122.41			1228.69	161.304	627.249	53.6284
	1287	0.12714	77.7488	125.991			1231.23	166.149	588.582	79.3054
	1289.53	0.156985	87.0307	129.197			1233.77	186.999	531.1	103.372
	1292.06	0.254054	95.9451	131.029			1236.31	228.855	468.468	134.406
	1294.59	0.441813	103.027	130.496			1238.85	242.716	415.597	165.55
	1297.12	0.412069	106.996	127.022			1241.39	294.582	379.308	192.116
	1299.64	0.487454	107.625	121.141			1243.92	323.854	361.933	215.883
	1302.17	0.496386	105.375	113.861			1246.46	370.93	354.018	233.233
	1304.7	0.403423	100.825	106.158			1248.99	378.813	357.332	243.283
	1307.22	0.411846	94.539	98.6927			1251.52	419.5	373.935	242.522
	1309.74	0.385585	87.1626	91.8959			1254.06	391.594	397.472	239.509
	1312.27	0.360601	79.438	86.0144			1256.59	384.492	432.938	226.638
	1314.79	0.364101	72.1018	81.105			1259.12	383.196	457.579	209.685
	1317.31	0.351611	65.7558	77.0307			1261.65	330.706	477.634	189.476
	1319.83	0.31853	60.9016	73.572			1264.18	320.221	483.734	166.162
	1322.35	0.229082	57.7069	70.4243			1266.71	353.942	481.812	143.46
	1324.87	0.248097	56.1688	67.3574			1269.24	338.268	469.371	123.213
	1327.39	0.29203	55.9704	64.1746			1271.77	340	435.945	109.361
	1329.9	0.261406	56.5705	60.7899			1274.29	311.737	410.664	99.4119
	1332.42	0.346333	57.3199	57.1716			1276.82	319.88	382.242	93.6519
	1334.93	0.390653	57.5331	53.3486			1279.34	320.029	353.71	89.1558
	1337.45	0.459998	56.8041	49.4726			1281.87	284.384	340.607	88.7693
	1339.96	0.459599	54.8952	45.6459			1284.39	267.344	328.579	84.5015
	1342.48	0.302941	51.8485	41.8574			1286.91	256.31	329.358	85.3791
	1344.99	0.229701	47.8102	37.8901			1289.44	249.282	338.526	86.6787
	1347.5	0.059313	43.0941	33.5292			1291.96	245.66	357.461	83.9116
	1350.01	-0.113598	38.4209	28.9582			1294.48	195.444	381.672	81.3323
	1352.52	-0.298643	34.6647	24.4566			1297	181.633	396.353	76.3704
	1355.03	-0.390748	32.3735	20.3397			1299.51	146.829	402.303	69.1826
	1357.54	-0.363086	31.7336	16.8805			1302.03	151.831	396.422	64.7485
	1360.05	-0.271473	32.5747	14.2766			1304.55	148.239	380.084	61.6975
	1362.55	-0.110219	34.3736	12.6523			1307.07	138.653	362.075	59.3762
	1365.06	0.060968	36.3999	12.0852			1309.58	123.473	328.994	54.6682
	1367.56	0.172303	37.84	12.5525			1312.1	120.7	297.134	51.5564
	1370.07	0.250646	38.1304	14.131			1314.61	116.533	261.479	47.0547
	1372.57	0.283324	37.0387	16.9568			1317.12	95.772	224.293	40.2363
	1375.07	0.23679	34.9174	21.3121			1319.64	98.8181	191.937	33.0286
	1377.58	0.185187	32.4078	27.4566			1322.15	93.6704	159.322	29.3284
	1380.08	0.049688	30.2302	35.5508			1324.66	86.7292	138.67	24.9199
	1382.58	-0.015197	29.0352	45.4649			1327.17	75.7949	112.83	21.8281
	1385.08	-0.162696	29.171	56.8657			1329.68	62.8674	89.771	19.4619
	1387.58	-0.17478	30.7412	69.2765			1332.19	61.7468	74.166	14.7876
	1390.07	-0.147822	33.4032	81.9234			1334.69	70.2331	61.1685	11.9211
	1392.57	-0.093872	36.7911	94.047			1337.2	35.9263	54.2275	10.0139
	1395.07	-0.002132	40.5364	105.002			1339.71	65.2266	44.4995	7.69653
	1397.56	0.155178	44.1545	114.151			1342.21	45.334	34.5928	6.84375
	1400.06	0.273937	46.9557	120.966			1344.72	46.8489	29.9912	2.61328
	1402.55	0.386709	48.4656	125.088			1347.22	47.7712	19.6987	0.82593
	1405.05	0.51141	48.5242	126.657			1349.72	45.7007	9.63379	-1.70947
	1407.54	0.675532	47.5277	126.339			1352.23	46.6382	-1.30908	-2.57715
	1410.03	0.784246	46.2265	125.115			1354.73	74.3831	-1.28809	-5.13867
	1412.52	0.914172	45.6087	123.956			1357.23	40.9363	-6.41602	-7.13184
	1415.01	0.892642	46.6495	123.667			1359.73	57.697	-9.76709	-8.08301
	1417.5	0.919504	50.2013	124.735			1362.23	49.4658	-13.6396	-8.74146
	1419.99	0.871684	56.8422	127.427			1364.73	59.2434	-16.3061	-8.75391
	1422.48	0.94343	66.9095	131.844			1367.22	41.8289	-17.3237	-7.3584
	1424.97	1.02124	80.4778	137.994			1369.72	58.4231	-14.064	-4.6123
	1427.45	1.16904	97.1473	145.708			1372.22	79.0259	1.13086	1.31226
	1429.94	1.38972	116.106	154.669			1374.71	51.2375	21.7334	9.55957
	1432.42	1.67556	136.115	164.317			1377.21	73.6585	48.0591	21.1982
	1434.91	1.87017	155.613	173.963			1379.7	99.8884	79.355	34.2786
	1437.39	2.10368	172.935	182.767			1382.19	67.5278	109.77	47.1086
	1439.87	2.38114	186.51	189.751			1384.69	92.1768	144.508	60.47
	1442.35	2.61437	195.554	194.27			1387.18	108.236	176.241	75.9949
	1444.84	2.7284	200.129	196.068			1389.67	107.705	213.101	92.8286
	1447.32	2.80841	200.734	194.907			1392.16	110.184	265.853	114.298
	1449.8	2.91498	197.792	190.424			1394.65	108.274	337.911	139.384
	1452.27	2.92762	191.708	182.225			1397.13	125.374	414.465	168.109
	1454.75	2.89141	182.852	170.241			1399.62	131.086	493.839	200.11
	1457.23	2.83984	171.579	154.849			1402.11	160.409	562.295	232.125
	1459.7	2.68002	158.144	136.894			1404.6	182.144	634.022	257.573
	1462.18	2.50168	142.798	117.35			1407.08	210.49	673.156	277.605
	1464.66	2.13674	125.754	97.244			1409.57	225.449	688.355	294.317
	1467.13	1.84233	107.449	77.554			1412.05	193.821	662.923	299.86
	1469.6	1.44308	88.4345	59.1279			1414.53	218.806	617.566	299.754
	1472.07	1.11193	69.4839	42.6824			1417.01	152.804	537.599	290.056
	1474.55	0.79185	51.5065	28.7097			1419.5	164.817	445.218	272.321
	1477.02	0.51482	35.3618	17.4948			1421.98	155.244	362.832	251.244
	1479.49	0.327176	21.9293	9.13249			1424.46	180.486	305.507	226.263
	1481.96	0.164749	11.745	3.48566			1426.94	181.343	288.929	202.5
	1484.43	0.064618	4.95744	0.18286			1429.41	163.616	318.361	179.81
	1486.89	-0.024397	1.15723	-1.35317			1431.89	160.707	381.794	160.937
	1489.36	-0.056346	-0.43227	-1.80427			1434.37	170.414	470.264	143.873
	1491.83	-0.106099	-0.64545	-1.66975			1436.84	197.54	563.267	131.128
	1494.29	-0.089643	-0.167	-1.19403			1439.32	188.885	656.092	124.018
	1496.76	-0.087136	0.48836	-0.55644			1441.79	215.85	746.207	118.559
	1499.22	0.000365	0.9169	0.0404			1444.27	223.636	817.321	115.062
	1501.68	-0.006005	0.92823	0.45623			1446.74	251.043	873.094	109.501
	1504.15	0.058495	0.56469	0.66935			1449.21	281.274	899.964	105.415
	1506.61	0.0999	0.06282	0.74181			1451.69	268.929	894.916	98.6267
	1509.07	0.151761	-0.32331	0.81063			1454.16	233.21	877.673	85.6728
	1511.53	0.243636	-0.42626	0.92926			1456.63	197.519	840.037	72.1419
	1513.99	0.207741	-0.20567	1.12311			1459.1	189.456	791.596	56.9797
	1516.45	0.216729	0.39729	1.39235			1461.56	160.425	726.844	40.5496
	1518.91	0.175203	1.34492	1.7314			1464.03	156.427	669.575	24.9734
	1521.36	0.127863	2.60075	2.17361			1466.5	149.066	596.365	11.4475
	1523.82	0.078348	4.15243	2.67375			1468.96	142.943	522.774	1.75537
	1526.27	0.069841	5.97715	3.23588			1471.43	144.063	438.71	-0.53076
	1528.73	0.075235	8.17171	3.94648			1473.9	119.029	359.137	-0.45776
	1531.18	0.088216	10.8002	4.88282			1476.36	73.6471	285.938	0.83508
	1533.64	0.161781	13.9556	6.02355			1478.82	59.9216	225.384	3.34692
	1536.09	0.16953	17.6252	7.35188			1481.28	56.8596	170.923	3.72839
	1538.54	0.159969	21.8614	8.7861			1483.75	26.4699	125.349	1.98438
	1540.99	0.209296	26.6782	10.3396			1486.21	4.36304	83.2549	0.09546
	1543.44	0.323945	31.9736	11.9899			1488.67	-20.6476	48.8833	-0.85522
	1545.89	0.452999	37.5192	13.686			1491.13	10.0563	19.6289	-1.86499
	1548.34	0.585503	42.9599	15.3298			1493.59	1.89917	0.59082	-3.23596
	1550.79	0.698203	47.9381	16.8554			1496.04	-7.4834	-8.0127	-5.65271
	1553.23	0.804687	52.1667	18.2039			1498.5	14.5626	-15.6079	-5.21558
	1555.68	0.839476	55.545	19.3848			1500.96	-3.12292	-14.2319	-3.80859
	1558.13	0.884667	58.1157	20.4222			1503.41	-10.8922	-12.9414	-3.46448
	1560.57	0.955079	60.0042	21.3548			1505.87	-19.0148	-10.0278	-2.1106
	1563.02	0.898115	61.402	22.2482			1508.32	-12.4949	-8.75586	-0.25708
	1565.46	0.825545	62.4832	23.0963			1510.78	0.07129	-10.9326	-0.42102
	1567.9	0.813736	63.2946	23.9195			1513.23	11.889	-8.33496	2.95703
	1570.34	0.765444	63.8957	24.7362			1515.68	11.5229	-5.42529	2.19983
	1572.79	0.709385	64.3245	25.51			1518.13	7.03528	3.42285	2.87537
	1575.23	0.714297	64.6663	26.2357			1520.58	2.953	2.48438	3.54346
	1577.67	0.703213	65.012	27.0686			1523.03	-8.3241	3.97461	2.86621
	1580.1	0.691373	65.3545	28.1367			1525.48	0.60437	3.87598	2.37891
	1582.54	0.734515	65.6005	29.5112			1527.93	4.33826	10.169	3.98267
	1584.98	0.720116	65.5203	31.2028			1530.38	-11.1226	12.8428	3.67371
	1587.42	0.74986	65.0068	33.1735			1532.82	19.4217	23.6528	3.15588
	1589.85	0.769655	64.1389	35.4871			1535.27	14.9716	23.4287	1.69653
	1592.29	0.786795	63.1161	38.1901			1537.71	16.9268	25.2798	4.87207
	1594.72	0.729026	62.2236	41.3088			1540.16	19.8872	20.0474	8.80469
	1597.16	0.676538	61.7603	44.8735			1542.6	40.8529	26.4077	10.6564
	1599.59	0.654451	62.0302	48.8814			1545.04	30.0238	23.0518	12.0919
	1602.02	0.623044	63.2955	53.3287			1547.49	36.2003	22.5405	15.515
	1604.45	0.59931	65.8161	58.2374			1549.93	38.9816	29.3716	19.8942
	1606.88	0.622621	69.8236	63.5621			1552.37	47.1687	24.9028	18.4325
	1609.31	0.689342	75.4312	69.2936			1554.81	50.7606	21.6641	17.2351
	1611.74	0.704339	82.6367	75.4787			1557.25	26.558	21.7163	13.8746
	1614.17	0.804583	91.1046	82.0744			1559.69	63.7606	13.3521	11.3831
	1616.6	0.921608	100.173	89.1138			1562.12	57.3687	3.2168	14.2725
	1619.02	0.988654	109.005	96.4824			1564.56	63.1818	-0.90479	15.6461
	1621.45	1.07028	116.804	104.299			1567	65.6002	-6.31641	19.3983
	1623.88	1.18387	123.019	112.622			1569.43	30.224	-11.085	22.8105
	1626.3	1.20303	127.381	121.526			1571.87	52.0527	-12.3604	27.2711
	1628.72	1.14637	129.899	131.033			1574.3	35.4873	-15.2153	35.3113
	1631.15	1.13299	130.905	141.145			1576.73	33.7268	-7.11475	41.4853
	1633.57	1.08477	130.849	151.68			1579.17	45.5717	-4.31201	48.1703
	1635.99	1.12753	130.298	162.342			1581.6	44.6218	7.37402	52.0592
	1638.41	1.18643	129.844	172.708			1584.03	37.0773	11.1572	51.7922
	1640.83	1.25013	129.901	182.269			1586.46	63.9382	21.6934	58.0554
	1643.25	1.28103	130.751	190.422			1588.89	57.8044	27.5713	60.6873
	1645.67	1.40799	132.458	196.689			1591.32	42.676	37.2315	65.6382
	1648.09	1.47338	134.786	200.626			1593.75	71.5529	50.1245	73.0669
	1650.51	1.56793	137.29	202.102			1596.17	46.4352	70.5254	83.7271
	1652.92	1.58112	139.415	201.167			1598.6	77.1231	93.2163	100.942
	1655.34	1.5747	140.669	197.995			1601.03	67.6161	118.02	113.591
	1657.75	1.51529	140.762	192.974			1603.45	114.515	153.45	129.817
	1660.17	1.45086	139.672	186.636			1605.88	160.219	200.133	143.859
	1662.58	1.45172	137.481	179.457			1608.3	175.329	247.556	167.804
	1664.99	1.4256	134.356	171.918			1610.72	201.044	300.666	211.196
	1667.4	1.43603	130.463	164.176			1613.15	228.764	362.136	276.79
	1669.82	1.50416	126.057	156.716			1615.57	269.691	437.206	356.913
	1672.23	1.56571	121.297	149.682			1617.99	351.422	520.054	443.127
	1674.64	1.55882	116.279	143.058			1620.41	411.96	604.064	527.157
	1677.05	1.49358	110.996	136.706			1622.83	473.103	680.647	596.49
	1679.45	1.47184	105.431	130.503			1625.25	550.852	741.468	639.465
	1681.86	1.36067	99.4884	124.248			1627.66	563.806	770.843	654.659
	1684.27	1.27162	93.026	117.757			1630.08	497.766	772.798	636.705
	1686.67	1.11873	85.9572	110.933			1632.5	417.933	742.818	587.551
	1689.08	0.951959	78.1353	103.702			1634.91	341.084	696.274	522.849
	1691.48	0.803059	69.6697	95.9832			1637.33	280.827	633.353	442.162
	1693.89	0.690177	60.819	87.7982			1639.74	248.575	557.572	367.276
	1696.29	0.580867	51.8197	79.1521			1642.15	253.13	490.831	299.958
	1698.69	0.508354	42.997	70.2551			1644.57	230.49	431.908	251.591
	1701.1	0.414299	34.6107	61.2839			1646.98	258.256	393.392	231.269
	1703.5	0.410874	26.8878	52.4077			1649.39	267.428	377.928	230.427
	1705.9	0.406823	20.0788	43.9045			1651.8	278.206	384.31	241.75
	1708.3	0.337405	14.3399	36.021			1654.21	271.79	396.893	250.761
	1710.69	0.263206	9.77761	28.9544			1656.62	270.98	422.195	251.263
	1713.09	0.306621	6.37064	22.8366			1659.03	268.375	434.229	248.177
	1715.49	0.34725	3.99566	17.618			1661.44	219.577	429.98	239.192
	1717.89	0.415386	2.52275	13.4184			1663.84	208.785	424.392	227.238
	1720.28	0.426463	1.71501	10.1323			1666.25	161.599	404.063	211.074
	1722.68	0.402565	1.38429	7.66278			1668.65	132.02	372.916	196.15
	1725.07	0.371232	1.33027	5.84757			1671.06	110.246	337.344	180.364
	1727.47	0.41332	1.44566	4.55532			1673.46	100.279	296.578	164.642
	1729.86	0.505733	1.64201	3.63289			1675.87	83.1187	249.403	150.324
	1732.25	0.577988	1.79335	2.88912			1678.27	48.5646	206.722	138.409
	1734.64	0.593709	1.89317	2.30933			1680.67	19.8169	158.893	126.325
	1737.03	0.627975	1.87493	1.83784			1683.07	20.4758	122.766	118.534
	1739.42	0.616171	1.75995	1.44052			1685.47	2.74146	93.7695	108.068
	1741.81	0.590961	1.61566	1.13635			1687.87	-1.78601	65.5552	106.323
	1744.2	0.584972	1.45497	0.92878			1690.27	4.89331	42.5122	99.8273
	1746.59	0.477938	1.33435	0.86536			1692.67	5.37952	19.0015	93.6074
	1748.98	0.386402	1.32664	0.93557			1695.07	7.27271	3.64844	86.0314
	1751.36	0.334582	1.45183	1.09146			1697.46	-3.02698	-5.68262	78.9756
	1753.75	0.298296	1.68819	1.32009			1699.86	-1.71948	-12.2451	72.0726
	1756.13	0.252936	1.92675	1.51844			1702.25	15.7953	-24.5776	64.6001
	1758.52	0.221771	2.16846	1.6849			1704.65	-5.28235	-23.2695	54.8793
	1760.9	0.282803	2.34281	1.77078			1707.04	9.84729	-20.46	47.2311
	1763.28	0.320536	2.44397	1.78744			1709.44	2.78455	-14.3481	40.273
	1765.66	0.409861	2.51434	1.79005			1711.83	-11.6703	-2.26367	34.4249
	1768.05	0.531019	2.56802	1.7665			1714.22	-4.71741	9.08936	28.2866
	1770.43	0.576713	2.61932	1.72638			1716.61	-5.77832	14.1255	24.0654
	1772.81	0.521799	2.71081	1.69987			1719	-9.45605	20.8721	21.554
	1775.19	0.493443	2.92038	1.7309			1721.39	5.67371	29.9551	17.7578
	1777.56	0.495773	3.26286	1.85344			1723.78	0.61096	30.3066	15.0209
	1779.94	0.409705	3.66236	1.96771			1726.17	14.3561	33.2139	12.1432
	1782.32	0.431623	4.14366	2.13942			1728.56	1.10901	24.7876	13.3147
	1784.69	0.415683	4.65595	2.3165			1730.94	15.0698	20.2827	11.912
	1787.07	0.365373	5.15342	2.47832			1733.33	-9.16113	21.6289	7.44397
	1789.44	0.379763	5.54182	2.59658			1735.71	8.01611	17.9605	7.66479
	1791.82	0.447827	5.70272	2.62661			1738.1	19.4017	13.3613	4.66028
	1794.19	0.507491	5.57365	2.58227			1740.48	-13.6041	13.6924	5.75781
	1796.56	0.565053	5.25861	2.49255			1742.86	2.19873	11.8037	4.0127
	1798.94	0.607089	4.85599	2.38963			1745.25	-9.78955	14.8281	1.81824
	1801.31	0.586481	4.42622	2.32024			1747.63	-12.3688	17.4648	1.93518
	1803.68	0.598387	4.00406	2.26911			1750.01	-1.93872	15.6172	0.80591
	1806.05	0.540581	3.66183	2.26651			1752.39	12.9911	9.5874	-2.16565
	1808.42	0.516144	3.39898	2.25904			1754.77	-5.67151	13.0239	-1.93945
	1810.79	0.41326	3.24028	2.29192			1757.15	4.27344	17.6885	-0.09497
	1813.15	0.360221	3.23643	2.41658			1759.53	16.0265	20.3296	2.42896
	1815.52	0.378279	3.37638	2.59158			1761.9	3.18726	20.4653	2.95447
	1817.89	0.374329	3.56964	2.7367			1764.28	-24.2436	19.9336	3.65613
	1820.25	0.332024	3.78406	2.83414			1766.66	22.5334	17.041	5.07715
	1822.62	0.343334	3.999	2.89214			1769.03	16.5192	19.9136	5.22913
	1824.98	0.326946	4.16555	2.90705			1771.41	0.31323	17.9145	5.43298
	1827.34	0.311637	4.21749	2.81273			1773.78	-1.48376	13.8633	4.26831
	1829.71	0.394803	4.1855	2.69567			1776.15	-2.47205	1.26904	8.02393
	1832.07	0.457908	4.10161	2.56426			1778.53	16.9487	0.47412	5.41382
	1834.43	0.424956	4.03312	2.48988			1780.9	4.57886	-1.47119	2.69934
	1836.79	0.443151	3.96817	2.46346			1783.27	-8.98169	-5.16357	1.64197
	1839.15	0.436373	3.93553	2.49976			1785.64	11.8672	-5.51904	-1.68555
	1841.51	0.44531	3.90294	2.58388			1788.01	13.3261	-2.99121	-2.83484
	1843.87	0.486075	3.89982	2.71756			1790.38	17.9951	-0.79883	-4.63586
	1846.22	0.553032	3.95022	2.8711			1792.74	5.67432	2.4292	-4.40051
	1848.58	0.562891	4.04196	3.04804			1795.11	12.1641	8.4541	-3.10559
	1850.94	0.602167	4.14941	3.21725			1797.48	7.06458	6.21777	-3.70581
	1853.29	0.570233	4.23903	3.29308			1799.85	5.97632	-1.49414	-3.52515
	1855.65	0.622674	4.28559	3.23971			1802.21	7.09924	-3.59375	-1.4436
	1858	0.557581	4.26454	3.10308			1804.57	0.63403	-3.2627	0.37463
	1860.35	0.525462	4.23752	2.96401			1806.94	-2.01929	-5.39355	1.97363
	1862.71	0.559933	4.22631	2.82512			1809.3	9.3396	-5.00684	3.29053
	1865.06	0.560589	4.22243	2.68691			1811.66	-12.8886	-1.80078	7.03052
	1867.41	0.513358	4.24163	2.57378			1814.03	-4.35364	-2.95703	6.05054
	1869.76	0.498841	4.3138	2.53171			1816.39	-4.43079	0.47217	6.03784
	1872.11	0.515404	4.45666	2.58262			1818.75	-2.3999	4.07861	6.82983
	1874.46	0.620331	4.67457	2.73573			1821.11	-10.1074	2.18652	7.38306
	1876.81	0.699601	4.94297	2.99329			1823.47	12.1923	-2.25635	9.40759
	1879.16	0.858715	5.24466	3.32726			1825.83	4.89905	4.31348	8.05627
	1881.5	0.953632	5.51027	3.71753			1828.18	-5.78723	3.43066	9.10815
	1883.85	1.06549	5.69091	4.09285			1830.54	-9.06653	-2.61768	9.48755
	1886.19	1.07895	5.78783	4.43625			1832.9	10.661	0.33936	9.10376
	1888.54	1.02652	5.74716	4.66455			1835.25	6.39539	1.01416	5.49768
	1890.88	0.952484	5.57149	4.78937			1837.61	7.73645	2.75684	1.78711
	1893.23	0.862899	5.31667	4.78553			1839.96	5.48413	8.54102	1.89258
	1895.57	0.728962	5.04106	4.70646			1842.31	23.0381	21.6221	0.11963
	1897.91	0.581493	4.7584	4.56511			1844.67	12.7987	27.0855	-3.21375
	1900.25	0.437877	4.50897	4.31033			1847.02	26.7659	27.1636	-2.57617
	1902.59	0.381599	4.33629	3.99193			1849.37	23.1393	19.6958	-0.19226
	1904.93	0.245209	4.25381	3.66898			1851.72	3.91895	20.0957	-1.75
	1907.27	0.224228	4.29829	3.4122			1854.07	7.90479	13.23	-4.11658
	1909.61	0.292811	4.45258	3.23807			1856.42	-6.70325	10.4268	-2.58997
	1911.95	0.357617	4.666	3.13573			1858.77	0.495	13.3389	-0.19507
	1914.29	0.363118	4.88486	3.06815			1861.12	-13.3008	14.4287	-0.45935
	1916.62	0.401596	5.04203	3.01937			1863.46	-2.29053	17.3926	2.2677
	1918.96	0.528224	5.10355	2.98924			1865.81	5.72583	22.4136	4.00159
	1921.29	0.618155	5.07135	2.97155			1868.15	12.948	25.7832	3.0658
	1923.63	0.625989	4.94059	2.9301			1870.5	-4.42407	30.6855	4.55188
	1925.96	0.674863	4.73996	2.87981			1872.84	9.60999	37.1704	3.17017
	1928.29	0.648573	4.48825	2.8053			1875.19	8.64966	40.4414	2.36389
	1930.63	0.582217	4.26552	2.75348			1877.53	19.095	35.0356	4.44312
	1932.96	0.534546	4.07027	2.72076			1879.87	9.54614	32.061	4.80322
	1935.29	0.508631	3.9319	2.70897			1882.21	22.2031	24.019	2.90076
	1937.62	0.467795	3.85067	2.73249			1884.56	-4.33435	15.3262	2.79639
	1939.95	0.4684	3.8461	2.78109			1886.9	9.73389	8.66699	4.13635
	1942.28	0.489734	3.94276	2.90851			1889.24	21.8076	4.94922	2.41272
	1944.6	0.492824	4.09337	3.09715			1891.57	17.687	-0.68066	-0.08862
	1946.93	0.55087	4.29435	3.31899			1893.91	7.5719	-1.06934	0.24634
	1949.26	0.610438	4.51709	3.55086			1896.25	-1.1377	-6.58447	1.25208
	1951.58	0.60713	4.74062	3.77344			1898.59	15.1583	5.0498	-0.39172
	1953.91	0.64616	4.94361	3.97319			1900.92	0.25964	4.0459	0.48718
	1956.23	0.721204	5.14306	4.15566			1903.26	21.3663	8.06299	0.57471
	1958.56	0.777588	5.30498	4.28597			1905.59	-4.12122	18.9229	0.36401
	1960.88	0.782795	5.47029	4.34216			1907.93	-6.00366	15.5288	0.60925
	1963.2	0.782829	5.6034	4.3321			1910.26	6.51941	8.63916	0.99951
	1965.53	0.836484	5.68765	4.29118			1912.59	-9.58215	6.36035	0.78979
	1967.85	0.800891	5.71254	4.21803			1914.92	0.51929	1.97998	1.18665
	1970.17	0.785558	5.69115	4.10795			1917.26	-10.1741	0.80615	4.91846
	1972.49	0.770061	5.60798	3.97231			1919.59	-0.06165	-3.93262	3.45874
	1974.81	0.74397	5.49514	3.80358			1921.92	-5.14404	-6.55566	3.31934
	1977.12	0.624685	5.4088	3.68276			1924.24	10.1791	-13.0264	5.08643
	1979.44	0.576901	5.30987	3.59596			1926.57	-2.09253	-17.1069	3.10999
	1981.76	0.509871	5.23061	3.54426			1928.9	3.04138	-15.4678	1.18762
	1984.07	0.47582	5.14693	3.47774			1931.23	5.18042	-7.13721	3.021
	1986.39	0.50326	5.02689	3.38186			1933.55	12.1249	3.77393	4.8645
	1988.71	0.533405	4.89509	3.28029			1935.88	13.8748	8.12695	5.73718
	1991.02	0.530684	4.75408	3.17199			1938.21	11.2297	13.4712	6.17761
	1993.33	0.531304	4.62616	3.07448			1940.53	-4.00977	19.5825	6.11328
	1995.65	0.536361	4.48133	2.98557			1942.85	13.7361	21.2764	4.81433
	1997.96	0.485624	4.32618	2.91668			1945.18	1.66992	29.2944	3.45825
	2000.27	0.435669	4.13788	2.87222			1947.5	1.80896	29.3276	7.16736
	2002.58	0.402358	3.95545	2.86452			1949.82	13.9534	32.918	8.11401
	2004.89	0.434274	3.75317	2.85679			1952.14	-1.0968	32.2275	9.97839
	2007.2	0.467438	3.61228	2.86579			1954.46	8.2583	22.3667	7.22925
	2009.51	0.518786	3.51069	2.87318			1956.78	7.0188	12.2207	5.06519
	2011.82	0.55566	3.45498	2.8915			1959.1	3.58447	8.87793	3.09155
	2014.12	0.609853	3.43137	2.89524			1961.42	-1.04456	0.57861	3.18579
	2016.43	0.680126	3.44131	2.88287			1963.74	0.73169	-0.32715	4.76245
	2018.74	0.674223	3.43803	2.80988			1966.05	-15.6867	-1.46191	3.61023
	2021.04	0.724716	3.42023	2.66705			1968.37	5.90015	-2.47363	3.78809
	2023.35	0.679682	3.41437	2.51353			1970.68	-13.1078	-8.87109	4.34351
	2025.65	0.593897	3.41306	2.3805			1973	-11.5104	-5.13477	4.38257
	2027.95	0.488612	3.43821	2.29329			1975.31	2.89221	0.20752	2.32825
	2030.26	0.4362	3.48345	2.24758			1977.63	0.70007	0.31543	2.85657
	2032.56	0.364674	3.51962	2.23868			1979.94	18.7133	3.22949	2.84607
	2034.86	0.303143	3.55812	2.27656			1982.25	1.90979	1.5293	0.5271
	2037.16	0.288484	3.62874	2.3663			1984.56	21.3019	2.1748	-1.27222
	2039.46	0.318191	3.73803	2.47976			1986.87	2.29932	1.99316	-2.7876
	2041.76	0.423001	3.85004	2.58966			1989.18	-10.8981	7.05615	-4.54944
	2044.06	0.50491	3.96112	2.6983			1991.49	23.1097	9.18115	-4.74585
	2046.35	0.559016	4.04247	2.79194			1993.8	15.323	11.0166	-2.72937
	2048.65	0.565964	4.10686	2.85165			1996.11	0.54138	11.731	-0.5802
	2050.95	0.589712	4.11297	2.83671			1998.42	18.3652	10.3877	2.37903
	2053.24	0.562025	4.0735	2.78194			2000.72	15.5941	13.7139	1.62341
	2055.54	0.515184	3.97961	2.6891			2003.03	-2.57153	9.49072	2.06519
	2057.83	0.44092	3.88603	2.61087			2005.33	21.068	12.4419	1.47852
	2060.13	0.470732	3.83724	2.56744			2007.64	-7.68713	10.7925	0.88513
	2062.42	0.465088	3.8301	2.60705			2009.94	18.7631	12.897	2.65918
	2064.71	0.394992	3.84961	2.6804			2012.25	3.01855	11.981	1.13342
	2067	0.435666	3.88313	2.76018			2014.55	-12.1206	8.6709	1.62939
	2069.29	0.389068	3.91392	2.83683			2016.85	0.14563	3.7959	1.90393
	2071.58	0.407547	3.93265	2.8862			2019.15	1.21716	2.35205	1.34717
	2073.87	0.455213	3.90976	2.88125			2021.45	-2.50586	5.8418	2.02063
	2076.16	0.459062	3.84513	2.81473			2023.75	-7.02344	0.16113	1.62549
	2078.45	0.386405	3.76715	2.68747			2026.05	5.06421	-0.48242	2.53894
	2080.74	0.33975	3.68924	2.54013			2028.35	2.35742	0.2002	0.76489
	2083.02	0.301755	3.67513	2.42926			2030.65	-3.7439	0.21045	0.91418
	2085.31	0.282676	3.72149	2.34813			2032.95	0.36011	3.69043	0.25317
	2087.6	0.306493	3.80354	2.31838			2035.24	13.6697	7.00928	-0.04333
	2089.88	0.34528	3.9182	2.35488			2037.54	5.78479	11.1729	0.96704
	2092.17	0.408068	4.07315	2.47669			2039.83	11.7056	10.4922	0.25281
	2094.45	0.478332	4.27155	2.67634			2042.13	-9.56824	1.80811	-0.44165
	2096.73	0.552851	4.45212	2.90321			2044.42	2.16345	-3.81934	-0.30676
	2099.01	0.608252	4.56245	3.13739			2046.72	9.90088	-5.60205	-0.66418
	2101.3	0.623568	4.57022	3.32534			2049.01	-15.1559	-10.5566	-0.61487
	2103.58	0.652103	4.52005	3.48563			2051.3	-8.00708	-11.6226	-0.22949
	2105.86	0.778778	4.45646	3.59139			2053.59	-3.85254	-8.17871	-0.97144
	2108.14	0.804807	4.3887	3.67486			2055.88	2.90771	-1.82275	0.43298
	2110.41	0.782027	4.38769	3.72288			2058.17	3.73572	0.22949	0.29175
	2112.69	0.795077	4.4903	3.75148			2060.46	-3.23035	5.50928	1.0614
	2114.97	0.759056	4.70102	3.82038			2062.75	8.80933	2.04248	3.15344
	2117.25	0.843493	5.00818	3.93238			2065.04	13.8549	2.92041	2.29138
	2119.52	0.835933	5.34726	4.05657			2067.32	6.70605	9.25293	3.86707
	2121.8	0.836299	5.66418	4.18377			2069.61	-14.8372	10.3711	0.2655
	2124.07	0.795213	5.93298	4.28991			2071.9	11.0254	13.8687	0.65723
	2126.35	0.84918	6.09823	4.36032			2074.18	-0.50635	15.1748	0.38232
	2128.62	0.847704	6.17242	4.409			2076.47	25.1534	18.6826	1.45105
	2130.89	0.843536	6.12872	4.40435			2078.75	-2.20679	21.0449	1.38123
	2133.17	0.851592	5.94905	4.35529			2081.03	-1.16138	28.022	1.6311
	2135.44	0.811183	5.64293	4.22395			2083.32	-0.31018	36.083	2.43079
	2137.71	0.755627	5.2837	4.0599			2085.6	14.9468	40.998	4.19666
	2139.98	0.765397	4.93319	3.86812			2087.88	23.2094	40.1284	6.37988
	2142.25	0.667052	4.62159	3.67461			2090.16	10.4775	40.1113	6.81616
	2144.52	0.61325	4.39907	3.52352			2092.44	-8.24878	36.855	7.09961
	2146.78	0.548014	4.23202	3.38932			2094.72	17.6305	34.7778	6.19849
	2149.05	0.552698	4.1421	3.31538			2097	-5.48462	22.2065	5.5448
	2151.32	0.576111	4.10625	3.26972			2099.28	12.8059	17.0161	4.13501
	2153.58	0.579649	4.0856	3.23718			2101.55	8.70178	11.791	2.83777
	2155.85	0.568341	4.09174	3.20437			2103.83	14.2031	13.8696	2.10962
	2158.11	0.552947	4.09607	3.15141			2106.11	18.7101	13.5796	0.56604
	2160.38	0.565098	4.12927	3.1457			2108.38	20.0222	5.18604	5.07129
	2162.64	0.588192	4.21698	3.17993			2110.66	17.9398	7.41455	3.6875
	2164.91	0.525979	4.40817	3.28083			2112.93	18.463	9.39307	4.02332
	2167.17	0.446995	4.72331	3.48196			2115.2	13.9915	13.7935	1.53027
	2169.43	0.408013	5.14404	3.7631			2117.48	26.1252	21.1895	0.9585
	2171.69	0.47648	5.63398	4.10805			2119.75	17.6643	24.2446	0.7312
	2173.95	0.487957	6.14998	4.47976			2122.02	17.6088	28.7334	1.71985
	2176.21	0.525289	6.64225	4.83191			2124.29	22.7587	30.0059	3.66125
	2178.47	0.527965	7.01406	5.11607			2126.56	11.1139	35.0298	2.55518
	2180.73	0.499082	7.19345	5.2715			2128.83	9.27417	31.9219	4.51648
	2182.98	0.450468	7.15501	5.28973			2131.1	10.6399	28.2705	5.46533
	2185.24	0.424847	6.8701	5.10634			2133.37	6.81091	26.0283	5.8938
	2187.5	0.318234	6.37372	4.76238			2135.63	16.3872	17.4985	6.16138
	2189.75	0.304781	5.76011	4.33047			2137.9	14.7687	15.0073	8.59082
	2192.01	0.286593	5.07628	3.84512			2140.17	0.35547	16.5395	8.10095
	2194.26	0.341371	4.42777	3.37265			2142.43	5.54773	6.48389	6.78857
	2196.51	0.339524	3.90471	2.95539			2144.7	17.9451	-3.5835	7.36816
	2198.77	0.353464	3.5539	2.63241			2146.96	9.14771	-12.1226	7.26111
	2201.02	0.406724	3.38864	2.43781			2149.22	-2.84436	-16.5859	7.16443
	2203.27	0.445766	3.34332	2.35235			2151.49	31.3686	-16.6128	7.69873
	2205.52	0.500486	3.39236	2.38249			2153.75	-11.4127	-12.3472	10.9545
	2207.77	0.525747	3.49371	2.45472			2156.01	4.01099	-5.40576	10.512
	2210.02	0.49311	3.66481	2.58352			2158.27	27.0399	-1.27295	10.2305
	2212.27	0.340377	3.87982	2.76016			2160.53	-7.12585	8.5459	8.31934
	2214.52	0.312389	4.11043	2.93452			2162.79	0.31372	17.6138	8.38086
	2216.77	0.271554	4.33652	3.10635			2165.05	9.55859	19.0488	9.45544
	2219.01	0.283936	4.52647	3.23565			2167.31	-10.3912	16.0537	8.59534
	2221.26	0.37176	4.70083	3.3355			2169.57	-17.3357	9.22314	9.39417
	2223.51	0.444553	4.83307	3.4167			2171.82	18.3253	-0.21533	9.24768
	2225.75	0.522889	4.94229	3.48045			2174.08	11.1914	-5.58936	13.4808
	2228	0.57241	5.04447	3.54625			2176.33	15.063	-7.34424	14.1896
	2230.24	0.579438	5.10994	3.57542			2178.59	23.3398	-14.1108	13.7456
	2232.48	0.532981	5.17348	3.59959			2180.84	11.2223	-20.3604	15.1355
	2234.72	0.538775	5.22376	3.63848			2183.1	-1.89001	-17.3882	11.9385
	2236.97	0.537788	5.2623	3.67568			2185.35	-4.19678	-7.0083	8.82837
	2239.21	0.546725	5.28686	3.72419			2187.6	-3.69824	0.94336	7.34314
	2241.45	0.511551	5.34168	3.78535			2189.85	4.60596	7.32715	6.01892
	2243.69	0.454073	5.42255	3.85822			2192.11	-5.68445	15.4375	4.40125
	2245.93	0.443797	5.51363	3.93221			2194.36	-8.16943	18.0737	3.76489
	2248.17	0.42838	5.57467	4.00565			2196.61	2.25427	18.8857	3.23645
	2250.4	0.481042	5.57406	4.04705			2198.85	5.48328	19.731	5.69312
	2252.64	0.524586	6.08505	4.62494			2201.1	0.11755	11.5776	6.82458
	2254.88	0.596278	4.74233	3.38815			2203.35	1.55713	0.60303	7.16882
	2257.11	0.570721	4.0691	2.89268			2205.6	3.4021	-2.08301	6.58423
	2259.35	0.60644	4.54542	3.55967			2207.85	-6.54773	1.60303	7.25647
	2261.58	0.543543	5.607	4.82867			2210.09	15.1078	5.46387	5.41003
	2263.82	0.509926	6.39481	5.83762			2212.34	15.3685	12.4131	1.32007
	2266.05	0.510509	6.27947	5.93497			2214.58	10.2347	16.2202	-0.94128
	2268.28	0.418114	4.9734	4.85757			2216.82	12.5063	21.6289	-1.73486
	2270.51	0.345182	2.60349	2.69887			2219.07	13.7833	25.0395	-2.03711
	2272.75	0.2474	-0.27864	0.00915			2221.31	2.05859	36.1645	-3.11353
	2274.98	1.35996	-2.93564	-2.46936			2223.55	0.90881	38.3232	-1.57739
	2277.21	-0.806806	-4.48164	-3.89942			2225.79	20.7643	41.373	-0.10815
	2279.44	-1.55325	-4.24162	-3.58012			2228.04	1.42517	44.3628	-1.97888
	2281.66	-1.31643	-1.65935	-1.02186			2230.28	-5.30859	45.1733	-1.75891
	2283.89	-0.47469	3.43399	4.01996			2232.51	6.16296	46.9116	0.6748
	2286.12	0.734062	10.8731	11.3402			2234.75	5.63977	41.8438	0.44043
	2288.35	2.01371	20.0177	20.3511			2236.99	2.52222	40.127	1.00037
	2290.57	3.24504	29.9275	30.0964			2239.23	14.41	42.044	1.79053
	2292.8	4.19484	39.4097	39.4018			2241.47	-9.49683	37.604	1.52258
	2295.02	4.85726	47.0898	46.8784			2243.7	12.6018	37.019	3.44421
	2297.25	5.02572	51.6704	51.2388			2245.94	8.10583	31.9033	5.19434
	2299.47	4.87839	47.5872	46.9325			2248.17	5.81555	23.3965	5.92773
	2301.69	4.2342	40.3306	39.5029			2250.41	4.13062	16.0278	6.57117
	2303.92	3.26731	31.2611	30.2653			2252.64	9.25122	10.8354	7.77771
	2306.14	2.06743	21.7567	20.5687			2254.87	-1.22253	2.66846	6.71765
	2308.36	0.882851	12.9658	11.617			2257.11	5.50928	3.4209	6.45264
	2310.58	-0.171134	5.8387	4.34587			2259.34	-11.9533	0.0376	4.9165
	2312.8	-0.966923	0.95697	-0.62346			2261.57	-12.6102	2.80176	4.7616
	2315.02	-1.01833	-1.51656	-3.12916			2263.8	5.13855	1.69287	4.25671
	2317.24	-0.166786	-1.71526	-3.34472			2266.03	-7.33826	4.15234	3.66504
	2319.45	1.8492	-0.1902	-1.81551			2268.26	-0.44153	5.27539	2.64709
	2321.67	0.625585	2.35828	0.71602			2270.49	11.0543	-0.26367	2.03662
	2323.89	0.678384	5.01262	3.37969			2272.72	14.7556	5.86182	3.47974
	2326.1	0.700935	7.08657	5.40207			2274.94	6.86255	6.49512	1.2229
	2328.32	0.642379	8.05561	6.30857			2277.17	-28.0253	6.59961	1.35754
	2330.53	0.591082	7.7804	5.93892			2279.4	23.4924	1.38281	0.5968
	2332.75	0.523304	6.48807	4.59841			2281.62	-1.38452	-0.79834	0.52405
	2334.96	0.481311	4.92673	2.99308			2283.85	6.34387	-1.55664	0.05005
	2337.17	0.385434	3.98268	2.04117			2286.07	-1.72229	-7.01563	-1.36157
	2339.39	0.315497	4.22834	2.32295			2288.29	8.61694	-9.375	-2.58093
	2341.6	0.236149	5.25529	3.42478			2290.52	-30.8388	-10.1992	0.82129
	2343.81	0.253997	4.52411	2.81812			2292.74	-0.88892	-8.25439	-1.2168
	2346.02	0.248433	4.36011	2.84532			2294.96	5.46631	-0.86523	-2.87952
	2348.23	0.240486	4.23159	2.91633			2297.18	7.02661	7.25	-0.46045
	2350.44	0.245604	4.21117	3.02074			2299.4	-4.20752	9.57617	1.34192
	2352.64	0.339798	4.25688	3.11579			2301.62	12.9634	11.3892	2.21387
	2354.85	0.401943	4.3481	3.16877			2303.84	16.3397	15.979	2.76428
	2357.06	0.388192	4.47216	3.22124			2306.06	-1.89661	22.0693	0.72168
	2359.27	0.438031	4.60396	3.26448			2308.28	6.05859	22.498	-1.1228
	2361.47	0.472064	4.77046	3.31011			2310.5	7.81897	22.0933	0.47742
	2363.68	0.473338	4.89352	3.34536			2312.71	3.38477	17.479	-1.52112
	2365.88	0.526216	5.01064	3.40442			2314.93	-0.04431	11.7095	-1.66968
	2368.08	0.569344	5.07104	3.47501			2317.14	2.93201	6.37744	-2.59119
	2370.29	0.502395	5.1063	3.54418			2319.36	-6.6864	-1.30859	-2.46204
	2372.49	0.511891	5.12609	3.63877			2321.57	11.3004	-6.16895	-0.60815
	2374.69	0.477185	5.08885	3.68248			2323.79	-5.50757	-9.11475	-0.08191
	2376.89	0.466876	4.96223	3.6528			2326	13.8899	-12.2617	-0.17261
	2379.09	0.475339	4.80164	3.55773			2328.21	1.09241	-15.502	1.57471
	2381.29	0.470519	4.6077	3.41721			2330.42	-4.96643	-15.9233	2.31335
	2383.49	0.434444	4.39936	3.25805			2332.63	-14.2156	-10.6133	4.71814
	2385.69	0.483474	4.17953	3.07373			2334.84	-6.65503	-8.16602	8.50171
	2387.89	0.447713	3.95474	2.9179			2337.05	4.91504	-0.02393	7.9425
	2390.09	0.437243	3.66537	2.7704			2339.26	-3.50586	15.1553	6.55249
	2392.28	0.420459	3.32713	2.64263			2341.47	-1.71741	25.2939	7.43921
	2394.48	0.370651	2.95828	2.56811			2343.68	15.6796	22.311	8.1853
	2396.68	0.353497	2.58392	2.51833			2345.88	4.46631	14.7539	8.39001
	2398.87	0.328701	2.20259	2.49195			2348.09	28.4546	15.4434	10.3954
	2401.07	0.278697	1.84933	2.50642			2350.3	-0.54846	10.9375	10.7279
	2403.26	0.256432	1.61772	2.57712			2352.5	-0.34253	-0.21973	10.882
	2405.45	0.302952	1.56727	2.72845			2354.71	7.27185	-2.06201	12.1473
	2407.64	0.367041	1.6949	2.97023			2356.91	5.49463	-6.14893	10.2002
	2409.84	0.457652	2.01546	3.35075			2359.11	14.1256	-3.8418	9.60999
	2412.03	0.571608	2.57159	3.84046			2361.32	14.5646	-7.89502	9.7041
	2414.22	0.613519	3.32126	4.42357			2363.52	17.6117	-2.27832	13.2411
	2416.41	0.743815	4.21138	5.10088			2365.72	-15.5332	3.22803	17.8671
	2418.6	0.78207	5.10646	5.76698			2367.92	5.92932	15.7661	21.8729
	2420.79	0.801646	5.91742	6.37464			2370.12	6.99976	21.854	25.2299
	2422.97	0.823173	6.57403	6.86418			2372.32	14.6775	29.8271	28.3278
	2425.16	0.807905	7.00634	7.18181			2374.52	-22.0373	40.582	29.8352
	2427.35	0.733464	7.22838	7.32569			2376.72	2.25513	45.1748	31.6455
	2429.53	0.672076	7.26085	7.26975			2378.92	15.9547	41.2041	30.8114
	2431.72	0.533676	7.15141	7.05903			2381.11	12.2616	40.8628	31.3969
	2433.9	0.394268	6.92697	6.68454			2383.31	13.1753	40.9419	29.4526
	2436.09	0.337737	6.6744	6.18852			2385.51	20.2961	36.6992	28.1024
	2438.27	0.283892	6.40857	5.63816			2387.7	17.0237	25.7236	26.9324
	2440.46	0.281918	6.21411	5.10216			2389.9	2.15808	21.4219	25.5446
	2442.64	0.311836	6.04541	4.62117			2392.09	26.899	18.5967	25.7197
	2444.82	0.363593	5.8727	4.20306			2394.28	16.4465	11.7974	28.2716
	2447	0.380671	5.74886	3.90258			2396.48	-2.59924	6.2041	32.573
	2449.18	0.444591	5.6496	3.73405			2398.67	2.9613	-0.64795	35.5051
	2451.36	0.480425	5.55166	3.69909			2400.86	-1.87158	-4.15283	35.4427
	2453.54	0.488687	5.36172	3.77501			2403.05	10.5017	-4.49072	34.5524
	2455.72	0.499244	5.22718	3.90871			2405.24	11.2814	-3.6167	33.5558
	2457.9	0.502525	5.14746	4.06002			2407.43	31.6672	3.27148	30.675
	2460.08	0.488719	5.13386	4.20448			2409.62	6.05945	-3.56055	29.3385
	2462.25	0.435847	5.1591	4.27633			2411.81	11.4576	-4.88281	27.6348
	2464.43	0.408932	5.25211	4.29575			2414	36.2617	-8.7207	28.3094
	2466.6	0.394313	5.37328	4.25978			2416.19	5.07214	-1.83691	28.953
	2468.78	0.423825	5.48012	4.16822			2418.37	4.88831	10.2398	30.3615
	2470.95	0.447269	5.58061	4.06848			2420.56	-1.4895	17.252	31.9982
	2473.13	0.518845	5.66031	4.01245			2422.74	17.7385	23.084	33.1859
	2475.3	0.59955	5.71835	4.05486			2424.93	12.7725	23.2949	36.6216
	2477.47	0.561635	5.75018	4.18303			2427.11	-5.18787	18.2778	39.0167
	2479.64	0.594598	5.79697	4.38199			2429.3	17.8575	10.1001	37.3589
	2481.82	0.617093	5.82737	4.6092			2431.48	23.7087	-3.396	35.9067
	2483.99	0.630413	5.86603	4.87355			2433.66	8.9657	-4.78467	33.6143
	2486.16	0.626043	5.85366	5.10948			2435.84	-7.17175	-9.67432	30.9233
	2488.33	0.639251	5.77634	5.2517			2438.02	-2.50354	-18.3506	28.1245
	2490.49	0.620822	5.68042	5.30224			2440.2	17.7703	-20.4331	27.8713
	2492.66	0.590647	5.57293	5.26046			2442.38	8.04956	-17.9658	24.7572
	2494.83	0.5694	5.44896	5.14875			2444.56	1.53455	-14.581	22.3905
	2497	0.586703	5.25196	4.98374			2446.74	23.2248	2.39795	20.1979
	2499.16	0.587744	5.09324	4.81419			2448.92	12.3208	14.2476	19.1759
	2501.33	0.657147	4.97087	4.66916			2451.1	13.4221	25.9673	20.0765
	2503.49	0.649907	4.88208	4.56971			2453.27	8.92896	30.1475	20.3879
	2505.66	0.611155	4.82127	4.50625			2455.45	20.6412	26.9722	18.4935
	2507.82	0.628602	4.82215	4.50793			2457.63	5.15894	24.6489	17.8284
	2509.99	0.589364	4.81676	4.55211			2459.8	13.2819	17.7524	16.4261
	2512.15	0.56651	4.78579	4.57978			2461.98	13.0104	8.85498	16.0364
	2514.31	0.526005	4.74164	4.56918			2464.15	-5.65576	-1.4458	13.9373
	2516.47	0.523153	4.66216	4.53475			2466.32	9.28333	1.76123	15.8241
	2518.63	0.519281	4.54873	4.48871			2468.5	17.6279	3.75635	16.5552
	2520.79	0.439801	4.39946	4.43016			2470.67	12.5776	9.38672	16.899
	2522.95	0.440435	4.26566	4.33786			2472.84	10.5328	11.6597	14.5721
	2525.11	0.454085	4.14721	4.21079			2475.01	15.2931	16.2642	14.4824
	2527.27	0.471759	4.06392	4.09061			2477.18	10.4589	27.7778	16.8865
	2529.43	0.476569	4.00033	3.97653			2479.35	8.22986	31.4282	17.3881
	2531.58	0.475145	3.9349	3.86378			2481.52	0.00623	33.1484	20.7875
	2533.74	0.437688	3.86924	3.75001			2483.69	13.7877	27.6411	22.7142
	2535.9	0.436372	3.78404	3.62877			2485.85	11.5745	29.646	19.7899
	2538.05	0.387775	3.69911	3.47414			2488.02	-8.6333	20.9404	18.2662
	2540.21	0.383073	3.57147	3.28721			2490.19	0.56396	22.7021	16.7201
	2542.36	0.366251	3.42277	3.07468			2492.35	16.1666	18.1016	11.687
	2544.51	0.390647	3.27417	2.84987			2494.52	18.9746	17.7378	10.3529
	2546.67	0.352794	3.14882	2.63163			2496.68	25.9878	22.5859	8.72034
	2548.82	0.33695	3.06412	2.41876			2498.85	15.8062	18.042	5.45178
	2550.97	0.358952	3.0321	2.25576			2501.01	18.0299	23.2178	4.71643
	2553.12	0.33338	2.99244	2.12437			2503.17	-10.3412	21.2212	3.78418
	2555.27	0.367704	2.92537	1.9819			2505.34	0.89307	19.2041	5.41467
	2557.42	0.362849	2.81747	1.83604			2507.5	-7.46716	15.7305	6.7179
	2559.57	0.390334	2.6586	1.68844			2509.66	3.77759	20.1592	11.5747
	2561.72	0.393245	2.43685	1.56334			2511.82	6.42786	20.5088	13.4312
	2563.87	0.345358	2.1666	1.47164			2513.98	6.8833	22.4849	14.1113
	2566.01	0.245409	1.88303	1.39999			2516.14	4.14417	17.48	13.6761
	2568.16	0.183128	1.6289	1.38457			2518.3	13.8104	18.0142	13.5566
	2570.31	0.140736	1.4795	1.46127			2520.46	-16.5181	14.4902	13.153
	2572.45	0.155029	1.47121	1.63836			2522.61	6.75891	9.43555	8.62903
	2574.6	0.169148	1.63225	1.92596			2524.77	12.8412	11.626	7.10876
	2576.74	0.158385	1.93233	2.28626			2526.93	-3.47107	9.11719	4.46313
	2578.89	0.230348	2.33825	2.69306			2529.08	4.02209	14.1313	2.18872
	2581.03	0.249626	2.87844	3.06578			2531.24	13.7207	12.9536	2.82947
	2583.17	0.339241	3.4228	3.35435			2533.39	24.2248	10.2812	5.36072
	2585.31	0.389527	3.8861	3.5293			2535.54	11.5345	7.17676	3.34277
	2587.46	0.416727	4.20618	3.56234			2537.7	-5.75049	6.89453	3.59509
	2589.6	0.461322	4.38828	3.49884			2539.85	1.37024	8.01416	5.42664
	2591.74	0.489343	4.43503	3.33534			2542	6.69641	-1.74414	5.64038
	2593.88	0.504426	4.40062	3.16299			2544.15	8.6283	-4.08008	6.55261
	2596.01	0.456247	4.32232	3.00362			2546.3	-2.63428	-12.4102	6.36072
	2598.15	0.417454	4.27031	2.88987			2548.46	-2.09119	-15.019	7.3114
	2600.29	0.373306	4.2644	2.85262			2550.6	-21.1425	-12.2285	8.6344
	2602.43	0.389756	4.30764	2.86171			2552.75	4.61218	-5.08398	9.02795
	2604.56	0.406961	4.39175	2.93375			2554.9	-1.02759	-0.99658	8.06323
	2606.7	0.38788	4.50836	3.0185			2557.05	-3.0614	-1.04248	7.85547
	2608.84	0.323841	4.59354	3.06388			2559.2	19.4048	3.09277	7.62085
	2610.97	0.326578	4.62629	3.04709			2561.34	-0.92358	13.0405	7.51086
	2613.1	0.344458	4.59476	2.94905			2563.49	10.7533	12.3149	8.22473
	2615.24	0.255383	4.4924	2.77198			2565.64	-0.36438	11.0181	4.96606
	2617.37	0.205519	4.32323	2.56141			2567.78	-6.47668	9.06641	4.43726
	2619.5	0.220264	4.05671	2.34214			2569.92	-7.38354	2.06543	2.67334
	2621.63	0.322093	3.73838	2.15831			2572.07	12.7152	-3.1543	0.64587
	2623.77	0.483893	3.46821	2.01815			2574.21	-3.18079	-5.58301	2.55371
	2625.9	0.683719	3.21461	1.94546			2576.35	9.72888	-11.4477	2.52905
	2628.03	0.805841	2.9943	1.98355			2578.5	-2.15601	-6.46094	2.92688
	2630.16	0.866928	2.79165	2.07822			2580.64	8.16455	-0.40576	1.84607
	2632.28	0.937464	2.66365	2.24347			2582.78	0.6908	5.73047	2.20911
	2634.41	0.927616	2.60427	2.41201			2584.92	4.62256	4.52539	1.15955
	2636.54	0.874444	2.64232	2.61064			2587.06	9.15991	6.4873	-0.7533
	2638.67	0.778132	2.77079	2.83299			2589.2	-6.33044	3.63232	-3.53784
	2640.79	0.659162	3.03696	3.10237			2591.33	-10.4153	4.66748	-2.83911
	2642.92	0.529494	3.39781	3.4076			2593.47	8.07239	4.40723	-0.69299
	2645.04	0.399457	3.80492	3.75021			2595.61	7.34937	2.88232	1.60864
	2647.17	0.302512	4.25641	4.16583			2597.75	-4.3844	-0.46045	0.95239
	2649.29	0.219699	4.69487	4.62918			2599.88	-0.31287	-10.9155	2.46924
	2651.42	0.237551	5.0229	5.11049			2602.02	-8.84619	-15.7432	3.68677
	2653.54	0.351502	5.18626	5.56678			2604.15	-6.69653	-9.31006	2.46448
	2655.66	0.516432	5.22953	5.97701			2606.29	0.25867	-10.8584	1.08704
	2657.78	0.500067	5.16066	6.30344			2608.42	13.0098	-3.34766	-1.64319
	2659.9	0.517699	4.97193	6.53246			2610.55	-7.06177	7.44238	-2.27747
	2662.02	0.553965	4.73571	6.66612			2612.68	4.56641	21.5435	-3.12769
	2664.14	0.53935	4.53762	6.71982			2614.82	6.60754	21.1885	-3.16943
	2666.26	0.514731	4.45338	6.71636			2616.95	-2.93921	27.3403	-0.39514
	2668.38	0.492208	4.48963	6.69762			2619.08	-0.8739	25.1968	0.31958
	2670.5	0.466764	4.65435	6.73726			2621.21	8.00317	28.8818	1.49939
	2672.62	0.495025	4.92177	6.82592			2623.34	-12.1086	26.7085	2.37122
	2674.73	0.580964	5.3089	6.99748			2625.47	17.991	16.292	3.69067
	2676.85	0.611646	5.79267	7.24057			2627.6	22.1012	9.58545	4.01636
	2678.97	0.656945	6.40847	7.57499			2629.72	3.8219	6.35645	2.5199
	2681.08	0.646392	7.14226	7.99993			2631.85	32.553	4.75781	-0.84436
	2683.19	0.622047	8.04512	8.51041			2633.98	17.6941	9.59766	-2.36768
	2685.31	0.587992	9.09741	9.0728			2636.1	-2.95508	5.87793	-3.23584
	2687.42	0.514823	10.3067	9.68977			2638.23	-9.59436	11.4033	-0.46899
	2689.53	0.471927	11.7572	10.3987			2640.35	4.57556	13.7715	-0.19287
	2691.65	0.36931	13.4221	11.1782			2642.48	-17.9006	21.771	2.40576
	2693.76	0.359231	15.2361	11.9976			2644.6	-5.37988	19.0698	5.02673
	2695.87	0.350042	17.2197	12.8792			2646.72	15.3512	25.3994	6.24622
	2697.98	0.348729	19.5032	13.9009			2648.85	-5.70776	17.6914	8.10388
	2700.09	0.35319	22.0911	15.0832			2650.97	-14.8166	14.3613	9.09863
	2702.2	0.424521	25.0409	16.5029			2653.09	14.0458	5.61914	9.0199
	2704.31	0.485396	28.5113	18.258			2655.21	8.13733	5.3042	9.4696
	2706.42	0.505797	32.5682	20.4178			2657.33	7.65625	-6.12842	10.0577
	2708.52	0.465679	37.2386	22.9987			2659.45	0.60107	-9.61914	10.6013
	2710.63	0.46185	42.41	25.9271			2661.57	-3.22961	-9.98926	10.2301
	2712.74	0.420142	47.8068	29.0564			2663.69	14.7627	-9.22412	9.32996
	2714.84	0.434716	53.0901	32.1315			2665.8	13.577	-6.23438	11.384
	2716.95	0.511419	57.8139	34.883			2667.92	8.21216	-14.9839	10.8489
	2719.05	0.563854	61.4958	37.0056			2670.04	30.6671	-7.76025	9.40198
	2721.15	0.641714	63.7636	38.2334			2672.15	16.9413	1.64063	8.91211
	2723.26	0.664129	64.3229	38.3898			2674.27	16.8335	8.68945	7.79309
	2725.36	0.68629	63.1127	37.3939			2676.38	13.9434	13.8467	6.16028
	2727.46	0.717243	60.2059	35.2841			2678.5	25.2696	14.7896	4.57568
	2729.56	0.72978	55.8516	32.2125			2680.61	27.6123	29.2236	7.35938
	2731.67	0.720488	50.5164	28.5201			2682.72	28.5706	25.0391	7.66223
	2733.77	0.674909	44.645	24.5217			2684.84	33.1437	27.2412	11.2567
	2735.87	0.638477	38.6436	20.5354			2686.95	12.7315	17.9614	14.1239
	2737.96	0.590164	32.9617	16.8506			2689.06	18.7329	18.5088	16.1606
	2740.06	0.557896	27.8987	13.6759			2691.17	-2.25195	12.9473	16.6201
	2742.16	0.549011	23.5515	11.0897			2693.28	18.1764	6.32715	16.29
	2744.26	0.549674	19.9589	9.10302			2695.39	17.8173	5.41846	16.3666
	2746.36	0.526574	17.0637	7.63769			2697.5	18.4706	11.3096	14.9778
	2748.45	0.53032	14.7338	6.57315			2699.61	27.3358	17.5078	14.8033
	2750.55	0.48338	12.879	5.79815			2701.72	27.413	24.585	11.5903
	2752.64	0.465626	11.3606	5.18199			2703.82	14.9012	40.6484	8.37415
	2754.74	0.376685	10.0562	4.63499			2705.93	18.8007	57.1387	8.24268
	2756.83	0.311625	8.95431	4.0994			2708.04	37.9109	77.3208	7.62207
	2758.92	0.319984	7.98835	3.54962			2710.14	46.8317	90.7388	5.07129
	2761.02	0.266502	7.11472	2.99924			2712.25	22.1627	106.997	6.05981
	2763.11	0.252128	6.30681	2.47783			2714.35	20.5039	119.546	6.44873
	2765.2	0.259218	5.52609	2.03792			2716.45	33.6549	133.861	8.65198
	2767.29	0.240601	4.8138	1.72108			2718.56	13.0153	144.029	10.7789
	2769.38	0.205997	4.13959	1.52509			2720.66	28.1854	157.265	9.12305
	2771.47	0.194824	3.4703	1.39068			2722.76	14.5647	172.607	8.86475
	2773.56	0.149868	2.86277	1.31713			2724.86	27.3528	172.958	8.6095
	2775.65	0.16288	2.31262	1.27951			2726.97	11.9499	169.436	10.4993
	2777.74	0.145779	1.7793	1.24586			2729.07	13.1559	154.694	11.5945
	2779.83	0.13809	1.29615	1.18296			2731.17	11.7703	141.29	12.7335
	2781.91	0.181006	0.83639	1.05557			2733.26	6.99292	128.253	10.9274
	2784	0.19352	0.42655	0.88254			2735.36	14.6239	107.008	10.5629
	2786.09	0.153416	0.10946	0.6823			2737.46	20.063	92.3589	10.1779
	2788.17	0.14016	-0.12885	0.4565			2739.56	7.71008	73.2656	8.83362
	2790.26	0.161135	-0.26992	0.25026			2741.66	12.765	53.3706	10.0947
	2792.34	0.177095	-0.25368	0.11518			2743.75	22.8278	37.8696	8.40088
	2794.42	0.19653	-0.06428	0.05001			2745.85	10.2981	29.7856	5.14392
	2796.51	0.151485	0.32886	0.09818			2747.94	-3.42432	23.9458	4.36072
	2798.59	0.145696	0.98313	0.29843			2750.04	8.26099	27.9575	1.72351
	2800.67	0.155312	1.9353	0.62721			2752.13	21.9534	34.3335	-0.02002
	2802.75	0.111786	3.29114	1.16248			2754.22	-0.9469	37.5605	-0.23242
	2804.83	0.143615	5.19058	1.96808			2756.32	3.95996	39.4585	-2.54321
	2806.91	0.213982	7.7139	3.18437			2758.41	11.2737	49.6904	-2.08679
	2808.99	0.222314	11.068	4.82527			2760.5	13.3945	59.8589	-1.71716
	2811.07	0.254803	14.9351	6.72733			2762.59	-5.27795	78.082	-2.86047
	2813.15	0.286745	18.6196	8.44163			2764.68	5.25635	92.8135	-3.41455
	2815.23	0.289622	21.3514	9.61585			2766.77	11.1973	106.213	-1.15771
	2817.3	0.280576	22.9446	10.1574			2768.86	6.54492	108.069	0.06812
	2819.38	0.242446	23.9283	10.4284			2770.95	-18.101	105.667	1.13867
	2821.46	0.168854	26.0297	11.5707			2773.04	1.85962	89.4482	1.41516
	2823.53	0.157481	31.9777	15.3757			2775.13	-8.37329	77.9941	0.25708
	2825.61	0.107187	45.3027	24.0576			2777.22	-3.3999	62.4434	-0.16748
	2827.68	0.110635	69.6644	39.892			2779.3	0.66553	48.2739	-1.70276
	2829.76	0.197241	108.054	64.7032			2781.39	13.7424	29.6977	-2.35681
	2831.83	0.350279	162.207	99.5012			2783.47	-4.36926	13.3462	-1.66541
	2833.9	0.607372	232.019	144.123			2785.56	-0.66968	2.0083	-1.46851
	2835.97	1.0011	315.082	196.904			2787.64	-0.95947	-3.30469	-2.00647
	2838.05	1.41752	406.485	254.739			2789.73	-9.23877	-10.5703	0.52478
	2840.12	1.857	499.271	313.272			2791.81	15.0923	-4.72852	4.61804
	2842.19	2.3738	586.159	367.977			2793.89	12.2336	-0.8252	5.67908
	2844.26	2.86172	661.034	415.204			2795.97	12.5842	1.00439	8.23718
	2846.33	3.29896	718.827	451.797			2798.06	-9.45508	0.96582	7.49487
	2848.39	3.60462	755.695	475.363			2800.14	3.71484	0.64844	9.32239
	2850.46	3.83457	770.656	484.855			2802.22	5.49414	-3.66553	9.38721
	2852.53	3.97531	765.698	481.356			2804.3	-8.71753	-1.44922	7.17468
	2854.6	4.10968	746.005	467.958			2806.38	15.4795	-1.17285	3.70984
	2856.66	4.30207	719.32	449.612			2808.46	10.2854	2.17285	0.66565
	2858.73	4.52034	694.884	431.983			2810.53	27.2998	5.07422	-2.77759
	2860.79	4.84301	681.424	420.582			2812.61	13.3223	11.8828	-5.10229
	2862.86	5.17014	685.969	420.009			2814.69	10.5535	9.10742	-6.8606
	2864.92	5.61587	712.54	433.135			2816.76	34.5925	8.62207	-7.18921
	2866.99	6.16921	761.521	460.566			2818.84	35.0395	5.40576	-5.05066
	2869.05	6.84721	829.509	500.629			2820.92	33.6946	4.36035	-3.54187
	2871.11	7.54726	909.74	549.45			2822.99	58.9573	-2.68408	-0.0365
	2873.17	8.14006	993.185	601.585			2825.06	54.2275	-7.91943	1.99744
	2875.24	8.56358	1069.84	650.816			2827.14	62.5054	-13.4902	4.19922
	2877.3	8.86607	1129.74	690.656			2829.21	64.3904	-15.8164	6.69141
	2879.36	8.99312	1163.9	715.169			2831.28	95.6831	-15.6738	10.881
	2881.42	8.94419	1166.08	720.05			2833.36	83.1829	-3.38867	16.7327
	2883.48	8.8117	1136.42	705.165			2835.43	106.89	3.79785	18.7092
	2885.53	8.60148	1082.12	675.086			2837.5	120.003	22.5347	24.3793
	2887.59	8.32125	1013.88	636.618			2839.57	112.524	42.4111	27.4221
	2889.65	8.0552	942.479	596.794			2841.64	147.451	69.1938	35.1184
	2891.71	7.9113	877.338	561.898			2843.71	158.386	102.204	40.8554
	2893.76	7.71862	825.335	536.991			2845.78	206.327	145.611	46.4613
	2895.82	7.65678	790.452	525.518			2847.84	201.674	192.85	51.6467
	2897.87	7.76248	774.021	529.299			2849.91	257.029	248.219	57.3837
	2899.93	7.93509	774.71	548.278			2851.98	261.789	314.611	62.5477
	2901.98	8.1149	789.337	581.03			2854.04	271.556	396.371	67.2463
	2904.04	8.30679	813.581	625.027			2856.11	334.13	488.558	68.1425
	2906.09	8.49931	843.086	677.132			2858.17	357.309	593.525	72.0359
	2908.14	8.79887	874.149	734.12			2860.24	405.495	700.979	75.2566
	2910.19	9.13969	904.339	793.128			2862.3	419.487	814.559	77.2006
	2912.24	9.57275	932.833	851.879			2864.37	454.686	921.699	78.8995
	2914.29	10.0795	960.274	908.84			2866.43	513.68	1011.64	79.0478
	2916.34	10.6092	988.246	963.155			2868.49	565.078	1082.63	82.5496
	2918.39	11.1797	1017.85	1013.88			2870.55	566.882	1140.82	84.2351
	2920.44	11.7874	1048.42	1059.49			2872.62	625.692	1181.03	86.5239
	2922.49	12.4166	1077.39	1097.74			2874.68	655.708	1202.96	89.1812
	2924.54	12.9974	1102.18	1127.06			2876.74	690.131	1210.57	91.1222
	2926.59	13.4935	1120.95	1146.7			2878.8	714.159	1224.87	93.1234
	2928.63	13.8792	1132.12	1156.41			2880.86	756.792	1239.55	97.0734
	2930.68	14.1901	1134.08	1156.14			2882.91	766.032	1265.52	100.4
	2932.72	14.4036	1125.6	1146.08			2884.97	736.878	1306.62	103.42
	2934.77	14.3813	1105.94	1126.68			2887.03	746.329	1373.16	108.876
	2936.81	14.1748	1075.29	1098.6			2889.09	787.586	1440.45	114.185
	2938.86	13.8287	1034.88	1062.83			2891.14	746.448	1519.41	125.059
	2940.9	13.3871	986.56	1020.51			2893.2	750.917	1606.64	138.307
	2942.94	12.7416	933.103	973.183			2895.25	748.79	1714.41	157.181
	2944.99	12.1245	877.458	922.504			2897.31	771.27	1828.61	175.818
	2947.03	11.4234	822.727	870.094			2899.36	797.155	1958.43	203.374
	2949.07	10.7858	771.563	817.546			2901.42	827.645	2104.9	242.57
	2951.11	10.1846	725.805	766.159			2903.47	882.541	2281.15	290.111
	2953.15	9.63777	686.224	716.793			2905.52	941.442	2482.22	343.505
	2955.19	9.18187	652.605	669.917			2907.57	1030.15	2700	409.412
	2957.23	8.79954	624.094	625.843			2909.62	1124.86	2957.23	479.022
	2959.27	8.48233	599.425	584.692			2911.67	1222.78	3256.7	551.064
	2961.3	8.137	577.266	546.559			2913.73	1285.3	3593.55	621.195
	2963.34	7.8693	556.451	511.542			2915.77	1341.43	3966.2	683.024
	2965.38	7.64053	536.181	479.762			2917.82	1406.16	4379.71	739.455
	2967.41	7.37018	516.031	451.087			2919.87	1487.9	4815.23	787.14
	2969.45	7.14727	495.874	425.415			2921.92	1436.45	5255.49	826.984
	2971.48	6.94827	475.764	402.515			2923.97	1452.4	5680.02	853.473
	2973.52	6.67329	455.798	382.015			2926.01	1467.15	6044.82	866.439
	2975.55	6.41296	435.979	363.455			2928.06	1491.51	6345.96	875.052
	2977.59	6.15258	416.292	346.253			2930.11	1544.08	6550.16	875.567
	2979.62	5.96138	396.642	329.87			2932.15	1486.65	6653.49	872.47
	2981.65	5.80214	376.74	313.706			2934.2	1544.03	6644.05	861.873
	2983.68	5.57908	356.443	297.446			2936.24	1484.21	6547.54	844.234
	2985.71	5.40986	335.564	280.868			2938.28	1452.39	6366.14	817.151
	2987.75	5.15526	314.126	263.813			2940.33	1410.99	6120.26	780.558
	2989.78	4.83528	292.357	246.381			2942.37	1408.38	5835.33	741.334
	2991.8	4.52594	270.615	228.707			2944.41	1363.59	5527.74	696.261
	2993.83	4.13683	249.161	210.934			2946.45	1287.39	5193.11	648.121
	2995.86	3.74218	228.31	193.221			2948.49	1276.61	4826.36	601.555
	2997.89	3.35544	208.308	175.765			2950.53	1247.83	4460.31	551.588
	2999.92	2.95022	189.364	158.745			2952.57	1115.25	4073.52	507.617
	3001.94	2.46125	171.58	142.284			2954.61	1085.28	3683.63	468.529
	3003.97	2.06124	155.002	126.604			2956.65	1065.11	3309.69	432.721
	3006	1.70215	139.594	111.81			2958.69	986.953	2980.18	401.593
	3008.02	1.40149	125.401	98.0203			2960.73	884.598	2698.85	376.771
	3010.05	1.21275	112.412	85.3318			2962.76	852.648	2487.61	354.117
	3012.07	1.11289	100.578	73.7832			2964.8	796.104	2353.75	331.997
	3014.09	0.900067	89.8009	63.3459			2966.84	732.164	2293.37	306.896
	3016.12	0.75196	80.0641	54.0273			2968.87	663.431	2303.64	285.725
	3018.14	0.644476	71.3565	45.7676			2970.91	615.702	2382.45	268.883
	3020.16	0.547446	63.7076	38.5312			2972.94	560.579	2509.84	255.179
	3022.18	0.455926	57.1358	32.2123			2974.98	539.261	2648.59	244.218
	3024.2	0.411125	51.6735	26.7699			2977.01	506.549	2790.42	233.639
	3026.22	0.382928	47.2749	22.1406			2979.04	486.842	2896.77	230.234
	3028.24	0.33315	43.8335	18.1977			2981.07	463.341	2977.42	227.955
	3030.26	0.319347	41.2616	14.9			2983.11	424.445	3023.47	228.563
	3032.28	0.379094	39.4577	12.1627			2985.14	376.955	3032.75	232.174
	3034.3	0.407926	38.2652	9.93928			2987.17	373.07	3001.37	233.965
	3036.32	0.444875	37.6192	8.18497			2989.2	369.59	2927.83	229.825
	3038.33	0.50704	37.5177	6.8399			2991.23	331.117	2846.26	219.077
	3040.35	0.494203	38.0616	5.90737			2993.25	298.648	2734.92	202.329
	3042.36	0.48663	39.3322	5.36333			2995.28	254.986	2610.33	183.075
	3044.38	0.453988	41.3913	5.24557			2997.31	239.729	2480.04	161.349
	3046.39	0.412478	44.2678	5.48036			2999.34	224.478	2365.96	139.494
	3048.41	0.387564	47.9899	6.11613			3001.36	202.632	2250.26	119.369
	3050.42	0.369699	52.4133	7.10461			3003.39	156.792	2130.24	101.138
	3052.44	0.432058	57.1968	8.34782			3005.42	151.159	2002.47	87.0085
	3054.45	0.52136	61.8221	9.67669			3007.44	135.931	1875.58	73.5834
	3056.46	0.621759	65.7803	10.9843			3009.47	111.709	1741.55	66.5242
	3058.47	0.726943	68.4895	12.1145			3011.49	106.692	1613.24	64.2026
	3060.48	0.810265	69.4814	12.9603			3013.51	117.882	1490.17	71.3774
	3062.49	0.867422	68.5272	13.4524			3015.54	118.678	1375.84	84.0857
	3064.5	0.905099	65.571	13.5418			3017.56	139.88	1265.82	97.843
	3066.51	0.846362	60.8447	13.2507			3019.58	160.087	1169.29	119.475
	3068.52	0.706868	54.7461	12.6497			3021.6	169.102	1091.47	141.966
	3070.53	0.636185	47.7828	11.8254			3023.62	190.522	1016.91	164.289
	3072.54	0.572793	40.5368	10.8817			3025.64	209.948	949.976	182.489
	3074.54	0.467692	33.4888	9.92608			3027.66	182.781	889.319	192.876
	3076.55	0.38405	26.9588	8.99277			3029.68	187.621	819.109	196.175
	3078.56	0.34132	21.2289	8.08829			3031.7	174.067	753.964	188.443
	3080.56	0.265017	16.4092	7.24413			3033.72	174.719	676.89	173.301
	3082.57	0.223912	12.5081	6.48206			3035.74	137.978	593.726	152.121
	3084.57	0.173044	9.37385	5.77862			3037.75	100.844	513.38	125.321
	3086.58	0.132978	6.8518	5.08168			3039.77	86.9163	440.43	100.513
	3088.58	0.090884	4.84349	4.42005			3041.79	71.3955	378.476	76.0839
	3090.58	0.054274	3.25425	3.8223			3043.8	70.2817	318.581	60.8552
	3092.58	0.006819	2.01575	3.28977			3045.82	58.9751	269.098	44.2948
	3094.59	0.066217	1.07823	2.82039			3047.83	20.4753	229.02	32.1398
	3096.59	0.037441	0.46498	2.44935			3049.84	16.783	198.837	24.2947
	3098.59	0.10043	0.14983	2.13392			3051.86	5.69775	180.635	16.6047
	3100.59	0.18229	0.09196	1.87709			3053.87	19.4199	158.938	14.1399
	3102.59	0.2214	0.24891	1.66938			3055.88	6.94946	138.975	12.8538
	3104.59	0.253672	0.51246	1.47011			3057.89	-4.71313	113.982	9.77649
	3106.59	0.254268	0.83462	1.25768			3059.9	25.6318	101.832	6.93164
	3108.58	0.236129	1.17099	1.04071			3061.92	-2.01514	82.0322	4.81897
	3110.58	0.242658	1.45168	0.79368			3063.93	-5.85425	67.3965	3.7998
	3112.58	0.262079	1.72363	0.53233			3065.93	3.91455	55.6982	1.13586
	3114.57	0.255757	1.94196	0.29804			3067.94	0.29199	51.1025	0.61987
	3116.57	0.285228	2.09284	0.08596			3069.95	13.6775	47.4575	0.3031
	3118.57	0.287744	2.21439	-0.06015			3071.96	-17.1282	51.397	-0.97021
	3120.56	0.284938	2.29575	-0.12534			3073.97	0.87476	48.3496	-1.66235
	3122.55	0.256593	2.37228	-0.07672			3075.97	-0.31372	51.5259	-3.03992
	3124.55	0.240275	2.42712	0.06515			3077.98	24.7073	51.9585	-4.72046
	3126.54	0.266704	2.46966	0.32505			3079.99	8.73706	49.4321	-4.83728
	3128.53	0.317295	2.51545	0.69843			3081.99	6.57666	51.6919	-4.42249
	3130.53	0.332587	2.547	1.17429			3084	12.0259	50.0117	0.81299
	3132.52	0.292832	2.55949	1.74454			3086	17.4846	55.0742	1.62341
	3134.51	0.321881	2.54497	2.42893			3088	27.9536	56.3438	6.48804
	3136.5	0.317053	2.47716	3.21456			3090.01	37.8328	56.9517	10.1071
	3138.49	0.392593	2.39963	4.0939			3092.01	22.3225	62.4775	18.058
	3140.48	0.42122	2.3674	5.10905			3094.01	27.2231	71.521	23.8117
	3142.47	0.443218	2.36514	6.2684			3096.01	32.1348	83.3184	35.4696
	3144.46	0.439763	2.38864	7.60586			3098.01	64.0576	95.1074	46.3073
	3146.44	0.434703	2.47126	9.13462			3100.01	65.9924	105.267	52.4342
	3148.43	0.396809	2.63504	10.8741			3102.01	45.939	104.761	54.3569
	3150.42	0.32914	2.8712	12.8123			3104.01	63.698	111.838	54.413
	3152.4	0.278984	3.22168	14.9158			3106.01	39.47	103.035	49.4882
	3154.39	0.286124	3.63286	17.17			3108.01	35.2549	95.5078	45.7989
	3156.38	0.274803	4.19986	19.5657			3110.01	47.2532	83.8491	39.2739
	3158.36	0.229838	4.89643	22.1435			3112.01	21.0654	70.0283	33.1312
	3160.34	0.228286	5.7124	24.8798			3114	14.2925	56.0376	25.7819
	3162.33	0.236657	6.61325	27.7916			3116	10.9343	44.0312	18.1125
	3164.31	0.251031	7.57219	30.865			3117.99	22.9916	25.4717	12.1505
	3166.29	0.297975	8.57495	34.1603			3119.99	-5.13489	14.8643	8.31348
	3168.28	0.373625	9.58836	37.6469			3121.98	9.75537	3.75	4.39478
	3170.26	0.409125	10.5637	41.2816			3123.98	-7.93689	-1.22656	0.0686
	3172.24	0.424474	11.5005	45.0417			3125.97	2.58899	-2.8667	-2.86194
	3174.22	0.423703	12.3812	48.8886			3127.97	-4.66614	-6.98486	-4.69043
	3176.2	0.447164	13.148	52.7443			3129.96	14.2987	-11.5254	-8.18701
	3178.18	0.464076	13.8814	56.6007			3131.95	-4.51538	-19.5347	-7.95715
	3180.16	0.449399	14.651	60.4314			3133.94	4.89209	-12.2803	-8.3136
	3182.14	0.429169	15.4431	64.1987			3135.93	4.11292	-10.4092	-6.38684
	3184.11	0.44063	16.269	67.8868			3137.92	-2.85693	-9	-2.01624
	3186.09	0.482407	17.1759	71.4673			3139.91	-0.61755	-2.06885	2.88403
	3188.07	0.497463	18.141	74.9283			3141.9	4.83142	-3.36182	7.86743
	3190.04	0.496273	19.1104	78.2558			3143.89	-12.923	0.33301	13.4369
	3192.02	0.516002	20.0479	81.4008			3145.88	-14.3846	4.4873	15.5491
	3193.99	0.562302	20.8694	84.3046			3147.87	26.9077	11.5405	19.0547
	3195.97	0.551369	21.5934	86.8876			3149.85	-17.5926	14.0454	22.1149
	3197.94	0.532546	22.1347	89.1172			3151.84	0.71436	10.5933	25.17
	3199.92	0.52474	22.4969	90.8696			3153.83	-2.77197	12.207	27.2726
	3201.89	0.49244	22.6831	92.0966			3155.81	0.94873	4.63135	30.3388
	3203.86	0.427851	22.6895	92.7532			3157.8	-4.92371	2.25098	34.0499
	3205.84	0.383867	22.565	92.8638			3159.78	15.8107	2.83643	37.7557
	3207.81	0.360352	22.3348	92.4238			3161.77	14.7516	-2.07959	42.4999
	3209.78	0.346754	22.022	91.4563			3163.75	4.69922	2.01709	46.783
	3211.75	0.366085	21.6696	90.0434			3165.73	7.45337	6.25098	52.1821
	3213.72	0.365876	21.2616	88.2362			3167.72	-2.78601	13.9326	58.2969
	3215.69	0.378252	20.7585	86.1301			3169.7	19.1811	11.4707	62.8983
	3217.66	0.425854	20.1944	83.8604			3171.68	14.9545	7.21045	67.9026
	3219.63	0.359596	19.5669	81.5361			3173.66	5.73401	7.07373	77.0184
	3221.59	0.261129	18.8501	79.2645			3175.64	33.12	8.88477	80.5269
	3223.56	0.252203	18.1019	77.1818			3177.62	4.11206	8.21924	86.0376
	3225.53	0.267455	17.4276	75.3863			3179.6	35.3103	19.023	92.1619
	3227.49	0.287408	16.8447	73.9238			3181.58	18.7144	17.5259	97.5424
	3229.46	0.313643	16.4354	72.9037			3183.56	34.3247	19.7183	102.176
	3231.42	0.378614	16.291	72.3711			3185.54	20.3409	21.9429	101.99
	3233.39	0.436689	16.4545	72.3721			3187.51	5.16321	24.0591	103.367
	3235.35	0.49654	16.9356	72.8337			3189.49	17.1913	24.6143	105.09
	3237.32	0.534333	17.7042	73.7995			3191.47	35.825	17.6987	107.99
	3239.28	0.571741	18.7237	75.1463			3193.44	44.4647	16.9439	110.875
	3241.24	0.545178	19.967	76.8152			3195.42	8.51013	14.9023	114.261
	3243.21	0.49116	21.3225	78.7137			3197.39	40.3613	20.9487	117.691
	3245.17	0.4524	22.7582	80.7947			3199.37	37.4185	14.5845	116.415
	3247.13	0.373738	24.2466	82.9928			3201.34	49.481	7.73242	117.094
	3249.09	0.294618	25.7861	85.2628			3203.31	32.949	11.4839	116.158
	3251.05	0.24681	27.3853	87.6125			3205.29	54.2229	15.3774	117.625
	3253.01	0.23702	29.07	90.0081			3207.26	43.7022	25.959	118.171
	3254.97	0.242924	30.8604	92.4371			3209.23	22.7872	32.9629	116.96
	3256.93	0.329645	32.8447	94.9009			3211.2	45.2775	39.1206	112.694
	3258.88	0.373415	34.9919	97.3601			3213.17	48.9734	39.6538	114.282
	3260.84	0.395205	37.2764	99.7975			3215.14	59.6748	41.938	109.846
	3262.8	0.427642	39.6598	102.202			3217.11	69.9816	43.0342	108.246
	3264.75	0.455663	42.101	104.513			3219.08	54.6938	54.2188	106.185
	3266.71	0.500994	44.4527	106.617			3221.05	52.2116	55.4678	106.327
	3268.67	0.560633	46.7032	108.549			3223.02	47.9344	64.5591	105.554
	3270.62	0.596184	48.81	110.261			3224.98	76.0631	72.6216	101.968
	3272.58	0.652146	50.7319	111.807			3226.95	80.5968	77.9351	96.6111
	3274.53	0.687812	52.4412	113.117			3228.92	72.5359	83.0752	91.7998
	3276.48	0.719738	53.9668	114.32			3230.88	59.8805	80.5171	89.1788
	3278.44	0.771012	55.2907	115.358			3232.85	87.6301	81.0732	86.8876
	3280.39	0.793762	56.431	116.279			3234.81	52.9855	85.1968	86.0627
	3282.34	0.791255	57.3457	117.045			3236.78	103.146	89.2769	87.9402
	3284.29	0.786292	58.0562	117.665			3238.74	97.3114	91.3184	90.3441
	3286.24	0.787584	58.5534	118.084			3240.71	109.683	96.2749	93.2917
	3288.19	0.782334	58.8748	118.302			3242.67	96.6589	106.431	96.7205
	3290.14	0.763526	58.976	118.318			3244.63	127.24	117.94	101.798
	3292.09	0.747711	58.8771	118.169			3246.59	103.627	124.521	108.048
	3294.04	0.657654	58.5842	117.857			3248.55	100.419	127.979	112.08
	3295.99	0.591314	58.2204	117.452			3250.52	135.617	133.962	114.419
	3297.94	0.562154	57.804	116.988
	3299.88	0.527512	57.4054	116.563
	3301.83	0.498841	57.0193	116.191
	3303.78	0.480483	56.6841	115.913
	3305.72	0.486293	56.4022	115.682
	3307.67	0.51668	56.1775	115.466
	3309.61	0.519156	55.9292	115.193
	3311.56	0.561186	55.5726	114.863
	3313.5	0.552925	55.0698	114.378
	3315.44	0.561812	54.4427	113.783
	3317.39	0.532272	53.6792	113.012
	3319.33	0.541434	52.7883	112.133
	3321.27	0.451262	51.7826	111.172
	3323.21	0.400179	50.7087	110.135
	3325.15	0.354937	49.5558	109.005
	3327.09	0.366507	48.4321	107.824
	3329.03	0.382173	47.3099	106.602
	3330.97	0.407099	46.2281	105.377
	3332.91	0.415635	45.2199	104.115
	3334.85	0.402438	44.2411	102.844
	3336.78	0.434186	43.3424	101.5
	3338.72	0.450131	42.5057	100.1
	3340.66	0.469034	41.6414	98.6336
	3342.59	0.483018	40.7265	97.1661
	3344.53	0.427103	39.8107	95.6724
	3346.46	0.40516	38.8581	94.1033
	3348.4	0.383061	37.8419	92.4782
	3350.33	0.382305	36.739	90.744
	3352.27	0.389354	35.5867	88.9474
	3354.2	0.39873	34.4638	87.1607
	3356.13	0.361922	33.404	85.3725
	3358.06	0.384237	32.4572	83.6134
	3359.99	0.376621	31.6633	81.9257
	3361.92	0.399166	31.0101	80.2659
	3363.86	0.389133	30.3988	78.6218
	3365.79	0.437514	29.8347	77.0302
	3367.71	0.446174	29.2086	75.5281
	3369.64	0.468465	28.4645	74.132
	3371.57	0.446917	27.6087	72.8801
	3373.5	0.418392	26.4392	71.8197
	3375.43	0.411649	25.1693	70.8739
	3377.35	0.364177	23.8452	70.0525
	3379.28	0.351558	22.5549	69.3424
	3381.21	0.34072	21.3507	68.7418
	3383.13	0.30041	20.3436	68.2145
	3385.06	0.300025	19.5444	67.7117
	3386.98	0.273581	18.9681	67.2024
	3388.9	0.281688	18.5516	66.5298
	3390.83	0.324821	18.2745	65.8311
	3392.75	0.359333	18.0884	65.1525
	3394.67	0.331659	17.9006	64.5021
	3396.6	0.303811	17.688	63.9209
	3398.52	0.313389	17.4538	63.4154
	3400.44	0.348802	17.1763	62.9348
	3402.36	0.352984	16.8506	62.4623
	3404.28	0.360611	16.5688	61.9951
	3406.2	0.369345	16.3186	61.5157
	3408.12	0.424903	16.1153	60.9829
	3410.03	0.4326	15.9925	60.45
	3411.95	0.49138	15.7802	59.894
	3413.87	0.488623	15.6108	59.3199
	3415.79	0.53608	15.4428	58.7361
	3417.7	0.548398	15.3092	58.1303
	3419.62	0.533305	15.1344	57.5085
	3421.53	0.518726	14.8917	56.8475
	3423.45	0.527089	14.5515	56.0948
	3425.36	0.461471	14.135	55.2147
	3427.28	0.463347	13.587	54.1371
	3429.19	0.494515	12.9378	52.9165
	3431.1	0.476239	12.2232	51.5666
	3433.02	0.435054	11.4413	50.1512
	3434.93	0.405571	10.6394	48.737
	3436.84	0.402257	9.84069	47.321
	3438.75	0.413679	9.04352	45.8745
	3440.66	0.441487	8.28146	44.4417
	3442.57	0.45917	7.61897	43.0507
	3444.48	0.493521	7.01827	41.6687
	3446.39	0.513878	6.45994	40.2383
	3448.3	0.499307	5.98133	38.8285
	3450.21	0.479322	5.49895	37.3797
	3452.11	0.421147	5.06049	35.9869
	3454.02	0.406879	4.62917	34.588
	3455.93	0.372026	4.27706	33.2354
	3457.83	0.341551	3.99678	31.9536
	3459.74	0.299472	3.78283	30.726
	3461.64	0.302239	3.62436	29.5143
	3463.55	0.291035	3.54022	28.3076
	3465.45	0.260216	3.4748	27.0787
	3467.36	0.289748	3.41059	25.7706
	3469.26	0.294654	3.36486	24.399
	3471.16	0.339958	3.32156	23.0223
	3473.06	0.361865	3.30355	21.6318
	3474.96	0.378076	3.30731	20.2194
	3476.87	0.374411	3.30801	18.7597
	3478.77	0.381435	3.3008	17.3095
	3480.67	0.393574	3.29833	15.9221
	3482.57	0.383357	3.24889	14.5505
	3484.47	0.367218	3.11585	13.1337
	3486.36	0.353032	2.98371	11.7444
	3488.26	0.325295	2.83694	10.3613
	3490.16	0.302728	2.6794	9.08084
	3492.06	0.247749	2.4612	7.81543
	3493.95	0.277671	2.23181	6.63749
	3495.85	0.333035	2.04375	5.56086
	3497.75	0.387316	1.91933	4.58564
	3499.64	0.424881	1.84971	3.73953
	3501.54	0.456565	1.83693	3.00541
	3503.43	0.417028	1.86137	2.37435
	3505.32	0.375409	1.90924	1.83076
	3507.22	0.313707	1.97225	1.39339
	3509.11	0.321957	2.03855	1.08691
	3511	0.286302	2.10772	0.88016
	3512.89	0.259058	2.21792	0.77077
	3514.78	0.26862	2.34912	0.71902
	3516.68	0.275059	2.46276	0.72472
	3518.57	0.328867	2.56999	0.79482
	3520.46	0.327353	2.62972	0.85996
	3522.34	0.344829	2.60687	0.86848
	3524.23	0.334137	2.55974	0.85314
	3526.12	0.315567	2.50921	0.80916
	3528.01	0.316409	2.46403	0.8037
	3529.9	0.236031	2.3774	0.78762
	3531.78	0.248664	2.26103	0.80911
	3533.67	0.26422	2.20109	0.9
	3535.56	0.322668	2.20156	1.0276
	3537.44	0.34354	2.25375	1.23693
	3539.33	0.358569	2.36722	1.4826
	3541.21	0.37427	2.52343	1.73851
	3543.1	0.373814	2.72831	1.98561
	3544.98	0.34318	2.96944	2.20632
	3546.86	0.355807	3.22463	2.3736
	3548.74	0.355874	3.45414	2.47817
	3550.63	0.317955	3.67941	2.56198
	3552.51	0.306174	3.86419	2.60348
	3554.39	0.334532	3.96426	2.61105
	3556.27	0.361222	3.98914	2.59601
	3558.15	0.367713	3.93782	2.57409
	3560.03	0.410193	3.80618	2.5369
	3561.91	0.423006	3.6522	2.51201
	3563.79	0.421352	3.51845	2.49917
	3565.67	0.426752	3.44381	2.5229
	3567.54	0.39509	3.34917	2.51038
	3569.42	0.414635	3.26233	2.48937
	3571.3	0.359625	3.20634	2.46993
	3573.17	0.353469	3.15598	2.40855
	3575.05	0.332526	3.07919	2.33757
	3576.93	0.329057	3.00563	2.25203
	3578.8	0.304881	2.92449	2.15033
	3580.67	0.266485	2.87792	2.07908
	3582.55	0.248033	2.86051	2.02926
	3584.42	0.288885	2.88619	1.9957
	3586.3	0.31984	2.95406	2.00721
	3588.17	0.327399	3.06897	2.08893
	3590.04	0.315876	3.17487	2.17621
	3591.91	0.34783	3.24861	2.23287
	3593.78	0.328446	3.25359	2.24546
	3595.65	0.29198	3.19344	2.22583
	3597.52	0.271595	3.07789	2.15077
	3599.39	0.258445	2.94971	2.04981
	3601.26	0.239077	2.86421	1.97546
	3603.13	0.25818	2.84612	1.94895
	3605	0.291571	2.8557	1.93996
	3606.87	0.358401	2.93842	2.00016
	3608.73	0.369919	3.07508	2.11865
	3610.6	0.346751	3.20494	2.24619
	3612.47	0.354221	3.2517	2.37102
	3614.33	0.335991	3.2251	2.4521
	3616.2	0.275204	3.12982	2.47505
	3618.06	0.188777	2.9854	2.47177
	3619.93	0.139475	2.75262	2.38976
	3621.79	0.101987	2.49698	2.27367
	3623.65	0.061582	2.28807	2.18665
	3625.52	0.065734	2.19537	2.1703
	3627.38	0.080077	2.1896	2.20304
	3629.24	0.115436	2.28837	2.27701
	3631.1	0.168655	2.43968	2.37801
	3632.96	0.203703	2.61618	2.47847
	3634.83	0.229842	2.78091	2.50169
	3636.69	0.249017	2.85663	2.40469
	3638.55	0.228218	2.75427	2.19317
	3640.4	0.224482	2.40851	1.845
	3642.26	0.148151	1.83979	1.36147
	3644.12	0.09994	1.11926	0.80373
	3645.98	0.04118	0.36528	0.23718
	3647.84	-0.013709	-0.37224	-0.30275
	3649.69	-0.055611	-1.02429	-0.75133
	3651.55	-0.121691	-1.51501	-1.10255

## Sheet: Figure 3c
							Avg swelling Ratio
						Time (h)	PAMPS	STDEV	Patch w/ mIPN	STDEV	NAGA mIPN	STDEV	PNHEA	STDEV
						0	1	0	1	0	1	0	1	0
						1	14.8826	3.64076	3.64076	0.92865	4.02137	0.54091	8.56552	0.59991
						2	27.4902	5.19564	5.19564	1.29961	3.75288	1.12533	10.5371	0.35562
						4	34.7134	6.06049	6.06049	1.79402	3.63478	0.72269	11.3869	0.58882
						16	43.5729	9.96016	9.96016	1.85359	2.98239	0.4675	11.8639	0.30436
						24	41.6238	9.72861	9.72861	1.8405	2.33759	0.39676	11.14	0.53909

## Sheet: Figure 3d
				Fig 3d left : Antimicrobial activity %												Fig 3d right : Zn release
																	Released Zn (%)
						Antimicrobial activity											SIF		PBS		TSB
					Sample type	Average(%)	STDEV	Sample type values								Time (h)	AVG (%)	STDEV	AVG (%)	STDEV	AVG (%)	STDEV
					PAAm	6.6926	1.30335	0.08375	0.06959	0.07043	0.05435	0.05651				0	0	0	0	0	0	0
					PNAGA mIPN	10.4865	1.91237	0.09227	0.08615	0.10211	0.13078	0.11302				0.25	38.8834	0.55649	-2.67583	0.40112	11.7873	0.52716
					PAAm-PNAGA 1mg/mL	39.5051	1.99012	0.40602	0.40578	0.37494	0.3903	0.39822				0.5	77.7411	1.01901	-1.34856	0.15538	20.0585	0.44555
					PAAm-PNAGA 5mg/mL	42.1815	1.3261	0.4107	0.41874	0.43601						1	82.919	1.32892	-1.34621	0.31535	25.8141	0.59825
					PAAm - Genta	100.063	0.14898	0.99921	1.00184	1.00136	1.00028					2	85.5513	0.7747	-0.75561	1.01682	30.7271	0.50339
					PAAm-PNAGA Genta	99.7063	0.15041	0.99621	0.99705	0.99573	0.99853					4	81.9566	0.89582	1.50839	0.74641	45.5199	0.77231
																16	82.0805	0.90544	3.49484	0.36694	92.3088	0.53762
																24	78.112	1.09974	4.44189	0.18633	98.9632	1.55096
																48	83.0588	0.87656	3.98571	0.52086	92.5746	1.72715
																96	79.3331	1.52983	0.91705	0.51584	89.6206	1.24507

## Sheet: Figure 4a
			Cytotoxicity, LDH release (%)
			Patch		Patch mIPN		Patch w/ Turn-ON		Patch w/ Turn-OFF		Turn-off no ZnO		PC		NC
		Iteration	AVEAGE	STDEV	AVEAGE	STDEV	AVEAGE	STDEV	AVEAGE	STDEV	AVEAGE	STDEV	AVEAGE	STDEV	AVEAGE	STDEV
		1	3.68782	1.01112	3.59593	0.36893	3.87773	0.72989	6.14708	1.99741	6.20365	1.87852
		2	3.07523	0.01061	3.05072	0.30439	2.51777	0.77107	4.16091	0.90516	4.66373	0.7294	--	--	--	--
		3	2.64028	0.38374	2.98334	0.13038	2.34624	0.27811	4.04777	0.40015	3.97863	0.48479	--	--	--	--
		4	2.24822	0.43542	2.98946	0.54238	0.17327	0.58589	6.20365	1.2494	3.28096	1.27874	100	2.14813	--	--
															4.72792	2.64918

## Sheet: Figure 4b
				Viability (%)
				Patch		Patch mIPN		Patch w/ Turn-ON		Patch w/ Turn-OFF		Turn-off no ZnO		PC
			Iteration	AVEAGE	STDEV	AVEAGE	STDEV	AVEAGE	STDEV	AVEAGE	STDEV	AVEAGE	STDEV	AVEAGE	STDEV
			1	87.9856	0.51546	74.6721	0.39025	76.2828	1.98932	73.7315	0.73649	85.2747	0.99446	--
			2	89.869	1.84234	86.3111	0.50675	88.0214	1.38953	87.7913	0.30994	88.7978	1.25409	--	--
			3	89.1171	1.59877	92.4452	1.77306	92.9776	3.62554	94.8539	0.52457	88.7294	1.45413	--	--
			4	89.7872	1.88423	97.5592	2.31586	97.4901	3.25566	96.0447	1.11215	90.676	2.95322		0.000192587

## Sheet: Figure S1a
						Biological fluid (g)
						Control PBS		Control SGF		Control SIF		Turn-off - PBS		Turn-on - SGF		Turn-off - SIF		Max Leak
					Time (h)	AVERAGE (g)	STDEV	AVERAGE (g)	STDEV	AVERAGE (g)	STDEV	AVERAGE (g)	STDEV	AVERAGE (g)	STDEV	AVERAGE (g)	STDEV
					0	0	0	0	0	0	0	0	0	0	0	0	0	7
					0.5	0	0	0.40667	0.70437	0	0	0	0	0	0	0	0	7
					1	0	0	1.06667	1.84752	0	0	0	0	0	0	0	0	7
					2	0	0	1.06667	1.84752	0	0	0	0	0	0	0	0	7
					4	0	0	1.06667	1.84752	0	0	0	0	0	0	0	0	7
					8	0	0	1.28333	2.2228	0	0	0	0	0	0	0	0	7
					16	0	0	2.11667	2.25305	0	0	0	0	0	0	0.44	0.39154	7
					24	0	0	2.43	2.30766	0	0	0	0	0.50333	0.8718	0.61333	0.19502	7

[truncated: 9 more sheets: Figure S1c, Figure S1d, Figure S2, Figure S3b, Figure S4abc, Figure S4d, Figure S5a, Figure S5b, Figure S7]
